# Supplementary material for: Mammo-AGE: deep learning estimation of breast age from mammograms
Source: Nat Commun. 2025 Dec 8;16:10934. doi: 10.1038/s41467-025-65923-5 (PMC12686398; doi:10.1038/s41467-025-65923-5)
Supplement: Supplementary file 3 — Source Data [file 41467_2025_65923_MOESM3_ESM.xlsx]

## Sheet: Fig.1
Fig. 1B				Fig. 1C				Fig. 1C			Fig. 1D
Dataset	Age Range	Number of sample		Error level x (years)	Cumulative score (CS) %	method		Combined dataset			KM-inhouse
CMMD	18-19	4		0	7.29537	Ours		Chronolgical age	predicted age		time	n.risk	n.event	n.censor	surv	std.err	upper	lower	strata	label
VinDr	18-19	35		1	22.7504	Ours		44	40.671		0	5196	99	0	0.980947	0.00193342	0.984671	0.977237	label=Low risk	Low risk
Inhouse	18-19	3		2	37.5953	Ours		37	38.1086		1	5097	6	0	0.979792	0.00199232	0.983626	0.975974	label=Low risk	Low risk
EMBED	18-19	1		3	50.2034	Ours		26	31.8128		2	5091	1	0	0.9796	0.00200198	0.983451	0.975763	label=Low risk	Low risk
CMMD	20-24	14		4	60.8795	Ours		37	38.9053		5	5090	2	0	0.979215	0.00202117	0.983102	0.975343	label=Low risk	Low risk
VinDr	20-24	33		5	70.183	Ours		45	44.08		6	5088	3	0	0.978637	0.00204966	0.982577	0.974714	label=Low risk	Low risk
Inhouse	20-24	22		6	77.6055	Ours		60	60.4988		7	5085	4	0	0.977868	0.00208708	0.981876	0.973876	label=Low risk	Low risk
EMBED	20-24	9		7	83.9095	Ours		45	41.2416		8	5081	2	0	0.977483	0.00210557	0.981525	0.973457	label=Low risk	Low risk
CMMD	25-29	47		8	88.4087	Ours		56	48.5841		9	5079	4	0	0.976713	0.0021421	0.980822	0.972621	label=Low risk	Low risk
VinDr	25-29	147		9	91.5608	Ours		58	54.5472		10	5075	2	0	0.976328	0.00216016	0.98047	0.972203	label=Low risk	Low risk
RSNA	25-29	7		10	93.9248	Ours		36	37.8647		12	5073	2	0	0.975943	0.00217808	0.980118	0.971786	label=Low risk	Low risk
Inhouse	25-29	364		11	95.8821	Ours		45	43.449		13	5071	4	0	0.975173	0.00221353	0.979413	0.970952	label=Low risk	Low risk
EMBED	25-29	63		12	97.3818	Ours		43	41.746		14	5067	1	0	0.974981	0.00222231	0.979237	0.970743	label=Low risk	Low risk
CMMD	30-34	125		13	98.0935	Ours		31	41.0847		15	5066	2	0	0.974596	0.00223978	0.978884	0.970327	label=Low risk	Low risk
VinDr	30-34	351		14	98.7036	Ours		23	31.8525		16	5064	1	0	0.974403	0.00224847	0.978707	0.970119	label=Low risk	Low risk
RSNA	30-34	11		15	99.0595	Ours		22	30.382		18	5063	1	0	0.974211	0.00225713	0.97853	0.969911	label=Low risk	Low risk
Inhouse	30-34	1308		16	99.2883	Ours		52	50.6096		19	5062	3	0	0.973634	0.00228293	0.978	0.969287	label=Low risk	Low risk
EMBED	30-34	579		0	4.37152	SV		46	44.623		20	5059	1	0	0.973441	0.00229148	0.977823	0.969079	label=Low risk	Low risk
CMMD	35-39	202		1	13.0892	SV		53	50.1317		21	5058	2	0	0.973056	0.00230848	0.977469	0.968664	label=Low risk	Low risk
VinDr	35-39	609		2	21.9716	SV		62	59.5974		22	5056	2	0	0.972671	0.00232537	0.977114	0.968248	label=Low risk	Low risk
RSNA	35-39	78		3	30.3092	SV		60	50.6722		23	5054	1	0	0.972479	0.00233377	0.976937	0.968041	label=Low risk	Low risk
Inhouse	35-39	2402		4	37.6014	SV		40	44.8786		24	5053	1	0	0.972286	0.00234215	0.97676	0.967833	label=Low risk	Low risk
EMBED	35-39	1222		5	44.8049	SV		63	59.1865		29	5052	3	0	0.971709	0.00236713	0.976228	0.967211	label=Low risk	Low risk
CMMD	40-44	334		6	52.0147	SV		40	35.9308		30	5049	2	0	0.971324	0.00238365	0.975873	0.966797	label=Low risk	Low risk
VinDr	40-44	913		7	57.8687	SV		38	44.7055		32	5047	1	0	0.971132	0.00239187	0.975695	0.96659	label=Low risk	Low risk
RSNA	40-44	916		8	63.463	SV		41	46.4466		35	5046	2	0	0.970747	0.00240824	0.97534	0.966176	label=Low risk	Low risk
Inhouse	40-44	3705		9	68.4681	SV		49	46.9628		37	5044	1	0	0.970554	0.00241639	0.975162	0.965969	label=Low risk	Low risk
EMBED	40-44	6354		10	73.4605	SV		35	35.2941		40	5043	1	0	0.970362	0.00242451	0.974984	0.965762	label=Low risk	Low risk
CMMD	45-49	355		11	77.8383	SV		33	37.923		47	5042	1	0	0.970169	0.00243261	0.974806	0.965555	label=Low risk	Low risk
VinDr	45-49	918		12	81.5763	SV		59	54.8698		49	5041	1	0	0.969977	0.00244069	0.974628	0.965348	label=Low risk	Low risk
RSNA	45-49	1160		13	84.8771	SV		43	36.9235		50	5040	1	0	0.969784	0.00244874	0.97445	0.965141	label=Low risk	Low risk
Inhouse	45-49	3976		14	87.6647	SV		37	44.9375		53	5039	1	0	0.969592	0.00245677	0.974272	0.964934	label=Low risk	Low risk
EMBED	45-49	7290		15	90.3256	SV		41	38.1092		54	5038	1	0	0.9694	0.00246478	0.974094	0.964728	label=Low risk	Low risk
CMMD	50-54	259		16	92.1503	SV		41	40.8552		55	5037	1	0	0.969207	0.00247276	0.973916	0.964521	label=Low risk	Low risk
VinDr	50-54	647		0	6.99442	MV		41	43.9833		59	5036	2	0	0.968822	0.00248866	0.973559	0.964108	label=Low risk	Low risk
RSNA	50-54	2068		1	20.0203	MV		34	40.1722		61	5034	2	0	0.968437	0.00250448	0.973203	0.963695	label=Low risk	Low risk
Inhouse	50-54	4174		2	33.2995	MV		25	29.5778		67	5032	1	0	0.968245	0.00251235	0.973024	0.963489	label=Low risk	Low risk
EMBED	50-54	7917		3	44.2473	MV		49	48.4876		70	5031	2	0	0.96786	0.00252803	0.972667	0.963076	label=Low risk	Low risk
CMMD	55-59	186		4	54.1308	MV		40	49.9156		81	5029	1	0	0.967667	0.00253584	0.972489	0.96287	label=Low risk	Low risk
VinDr	55-59	358		5	63.3553	MV		49	52.5578		88	5028	1	0	0.967475	0.00254363	0.97231	0.962664	label=Low risk	Low risk
RSNA	55-59	2082		6	70.5271	MV		35	34.2372		89	5027	3	0	0.966898	0.00256688	0.971774	0.962045	label=Low risk	Low risk
Inhouse	55-59	3421		7	76.9894	MV		32	43.2587		95	5024	1	0	0.966705	0.00257458	0.971596	0.961839	label=Low risk	Low risk
EMBED	55-59	8148		8	82.0831	MV		37	34.2052		98	5023	1	0	0.966513	0.00258227	0.971417	0.961633	label=Low risk	Low risk
CMMD	60-64	134		9	85.9351	MV		34	34.2737		104	5022	1	0	0.96632	0.00258994	0.971238	0.961427	label=Low risk	Low risk
VinDr	60-64	205		10	88.7988	MV		35	35.1348		107	5021	1	0	0.966128	0.00259759	0.971059	0.961222	label=Low risk	Low risk
RSNA	60-64	2121		11	91.5104	MV		46	48.3275		108	5020	1	0	0.965935	0.00260521	0.97088	0.961016	label=Low risk	Low risk
Inhouse	60-64	2948		12	93.6898	MV		51	53.2603		112	5019	1	0	0.965743	0.00261282	0.970701	0.96081	label=Low risk	Low risk
EMBED	60-64	8054		13	95.261	MV		43	49.4026		125	5018	1	0	0.96555	0.00262041	0.970522	0.960604	label=Low risk	Low risk
CMMD	65-69	62		14	96.3254	MV		37	36.7431		126	5017	1	0	0.965358	0.00262799	0.970343	0.960398	label=Low risk	Low risk
VinDr	65-69	68		15	97.1363	MV		59	52.8266		127	5016	1	0	0.965166	0.00263554	0.970164	0.960193	label=Low risk	Low risk
RSNA	65-69	1872		16	97.9473	MV		51	50.7246		128	5015	1	0	0.964973	0.00264307	0.969985	0.959987	label=Low risk	Low risk
Inhouse	65-69	2404		0	5.99341	MVL		52	52.8133		140	5014	1	0	0.964781	0.00265059	0.969806	0.959782	label=Low risk	Low risk
EMBED	65-69	7790		1	17.8662	MVL		76	76.5075		148	5013	1	0	0.964588	0.00265808	0.969627	0.959576	label=Low risk	Low risk
CMMD	70-74	29		2	29.3905	MVL		65	60.5712		152	5012	3	0	0.964011	0.00268047	0.969089	0.95896	label=Low risk	Low risk
VinDr	70-74	33		3	39.9328	MVL		65	64.1134		153	5009	1	0	0.963818	0.00268789	0.968909	0.958754	label=Low risk	Low risk
RSNA	70-74	974		4	49.7086	MVL		62	54.7641		157	5008	2	0	0.963433	0.00270269	0.96855	0.958343	label=Low risk	Low risk
Inhouse	70-74	1397		5	58.6227	MVL		54	56.773		162	5006	1	0	0.963241	0.00271007	0.968371	0.958138	label=Low risk	Low risk
EMBED	70-74	6078		6	66.2823	MVL		54	55.2978		165	5005	1	0	0.963048	0.00271742	0.968191	0.957933	label=Low risk	Low risk
CMMD	75-79	13		7	72.6812	MVL		55	56.7987		169	5004	2	0	0.962664	0.00273209	0.967832	0.957523	label=Low risk	Low risk
VinDr	75-79	11		8	78.1107	MVL		57	55.6318		172	5002	1	0	0.962471	0.00273939	0.967653	0.957317	label=Low risk	Low risk
RSNA	75-79	383		9	82.5393	MVL		43	45.0366		175	5001	1	0	0.962279	0.00274668	0.967473	0.957112	label=Low risk	Low risk
Inhouse	75-79	470		10	86.3153	MVL		41	50.2364		182	5000	2	0	0.961894	0.00276121	0.967114	0.956702	label=Low risk	Low risk
EMBED	75-79	3318		11	89.1029	MVL		63	63.9615		183	4998	3	0	0.961316	0.00278289	0.966574	0.956087	label=Low risk	Low risk
CMMD	80-84	8		12	91.5231	MVL		47	47.1684		186	4995	1	0	0.961124	0.00279008	0.966394	0.955882	label=Low risk	Low risk
VinDr	80-84	3		13	93.5188	MVL		63	64.4691		187	4994	1	0	0.960931	0.00279726	0.966214	0.955678	label=Low risk	Low risk
RSNA	80-84	175		14	94.9569	MVL		41	39.53		188	4993	1	0	0.960739	0.00280442	0.966034	0.955473	label=Low risk	Low risk
Inhouse	80-84	161		15	96.1733	MVL		60	69.0496		189	4992	1	0	0.960547	0.00281157	0.965854	0.955268	label=Low risk	Low risk
EMBED	80-84	1542		16	96.9906	MVL		64	64.2746		194	4991	1	0	0.960354	0.0028187	0.965674	0.955063	label=Low risk	Low risk
CMMD	85-89	3		0	5.79067	POE		41	43.6768		197	4990	1	0	0.960162	0.00282582	0.965494	0.954859	label=Low risk	Low risk
VinDr	85-89	4		1	17.8218	POE		58	66.9875		199	4989	1	0	0.959969	0.00283292	0.965314	0.954654	label=Low risk	Low risk
RSNA	85-89	58		2	28.7633	POE		38	39.1356		207	4988	2	0	0.959584	0.00284708	0.964954	0.954245	label=Low risk	Low risk
Inhouse	85-89	51		3	39.388	POE		54	55.3468		208	4986	1	0	0.959392	0.00285413	0.964774	0.95404	label=Low risk	Low risk
EMBED	85-89	741		4	49.2017	POE		57	51.6408		211	4985	2	0	0.959007	0.0028682	0.964413	0.953631	label=Low risk	Low risk
Inhouse	90-94	5		5	57.3049	POE		66	51.2942		216	4983	1	0	0.958814	0.00287522	0.964233	0.953426	label=Low risk	Low risk
Inhouse	95-99	1		6	65.1673	POE		52	45.9152		217	4982	2	0	0.95843	0.0028892	0.963872	0.953018	label=Low risk	Low risk
				7	71.2114	POE		44	36.0289		218	4980	1	0	0.958237	0.00289617	0.963692	0.952813	label=Low risk	Low risk
				8	76.8436	POE		53	57.0232		219	4979	1	0	0.958045	0.00290313	0.963511	0.952609	label=Low risk	Low risk
				9	81.4369	POE		62	62.6414		224	4978	2	0	0.95766	0.002917	0.963151	0.9522	label=Low risk	Low risk
				10	85.0355	POE		51	47.4476		227	4976	2	0	0.957275	0.00293082	0.96279	0.951792	label=Low risk	Low risk
				11	88.0955	POE		59	61.0585		235	4974	1	0	0.957082	0.00293771	0.962609	0.951588	label=Low risk	Low risk
				12	90.6551	POE		33	36.3825		236	4973	1	0	0.95689	0.00294458	0.962428	0.951383	label=Low risk	Low risk
				13	92.5811	POE		70	67.5507		238	4972	3	0	0.956313	0.00296513	0.961886	0.950771	label=Low risk	Low risk
				14	94.2537	POE		50	60.0162		246	4969	2	0	0.955928	0.00297876	0.961525	0.950363	label=Low risk	Low risk
				15	95.5018	POE		50	45.3215		252	4967	1	0	0.955735	0.00298556	0.961344	0.950159	label=Low risk	Low risk
				16	96.5218	POE		58	66.467		255	4966	1	0	0.955543	0.00299235	0.961163	0.949955	label=Low risk	Low risk
				0	6.2405	GLT		55	51.7172		259	4965	1	0	0.95535	0.00299912	0.960983	0.949751	label=Low risk	Low risk
				1	18.2717	GLT		49	54.8854		260	4964	1	0	0.955158	0.00300588	0.960802	0.949547	label=Low risk	Low risk
				2	29.3588	GLT		46	49.3723		263	4963	1	0	0.954965	0.00301262	0.960621	0.949343	label=Low risk	Low risk
				3	39.6287	GLT		60	60.161		268	4962	1	0	0.954773	0.00301936	0.96044	0.949139	label=Low risk	Low risk
				4	49.8099	GLT		51	53.2143		270	4961	1	0	0.95458	0.00302608	0.960259	0.948936	label=Low risk	Low risk
				5	58.6036	GLT		52	52.2392		279	4960	2	0	0.954196	0.00303949	0.959897	0.948528	label=Low risk	Low risk
				6	66.4597	GLT		52	53.415		281	4958	1	0	0.954003	0.00304618	0.959716	0.948324	label=Low risk	Low risk
				7	72.5862	GLT		75	75.3049		285	4957	1	0	0.953811	0.00305285	0.959535	0.948121	label=Low risk	Low risk
				8	78.022	GLT		56	50.0576		286	4956	3	0	0.953233	0.0030728	0.958992	0.94751	label=Low risk	Low risk
				9	82.6343	GLT		60	60.5855		287	4953	1	0	0.953041	0.00307943	0.95881	0.947306	label=Low risk	Low risk
				10	86.1632	GLT		80	75.0617		288	4952	2	0	0.952656	0.00309265	0.958448	0.946899	label=Low risk	Low risk
				11	89.1789	GLT		58	50.3273		290	4950	2	0	0.952271	0.00310582	0.958085	0.946492	label=Low risk	Low risk
				12	91.6688	GLT		73	65.2823		298	4948	2	0	0.951886	0.00311895	0.957723	0.946085	label=Low risk	Low risk
				13	93.6835	GLT		71	71.9045		300	4946	1	0	0.951694	0.0031255	0.957541	0.945881	label=Low risk	Low risk
				14	95.128	GLT		66	64.1039		303	4945	1	0	0.951501	0.00313203	0.95736	0.945678	label=Low risk	Low risk
				15	96.3064	GLT		50	57.433		305	4944	1	0	0.951309	0.00313856	0.957179	0.945475	label=Low risk	Low risk
				16	97.0793	GLT		57	57.0982		307	4943	2	0	0.950924	0.00315158	0.956816	0.945068	label=Low risk	Low risk
								43	47.2267		308	4941	1	0	0.950731	0.00315807	0.956634	0.944865	label=Low risk	Low risk
								64	58.5447		311	4940	1	0	0.950539	0.00316455	0.956453	0.944661	label=Low risk	Low risk
								49	52.2012		312	4939	1	0	0.950346	0.00317103	0.956271	0.944458	label=Low risk	Low risk
								51	52.1628		313	4938	1	0	0.950154	0.00317749	0.95609	0.944255	label=Low risk	Low risk
								47	45.9002		316	4937	2	0	0.949769	0.00319038	0.955727	0.943849	label=Low risk	Low risk
								67	68.0043		318	4935	1	0	0.949577	0.00319681	0.955545	0.943646	label=Low risk	Low risk
								63	62.7492		324	4934	1	0	0.949384	0.00320323	0.955363	0.943442	label=Low risk	Low risk
								28	33.1395		325	4933	1	0	0.949192	0.00320964	0.955182	0.943239	label=Low risk	Low risk
								69	58.8199		334	4932	1	0	0.948999	0.00321604	0.955	0.943036	label=Low risk	Low risk
								65	59.9015		335	4931	2	0	0.948614	0.0032288	0.954637	0.94263	label=Low risk	Low risk
								66	63.9502		341	4929	1	0	0.948422	0.00323517	0.954455	0.942427	label=Low risk	Low risk
								68	59.0731		342	4928	1	0	0.948229	0.00324153	0.954273	0.942224	label=Low risk	Low risk
								54	59.5938		343	4927	2	0	0.947844	0.00325422	0.953909	0.941818	label=Low risk	Low risk
								68	68.6709		344	4925	2	0	0.94746	0.00326687	0.953546	0.941412	label=Low risk	Low risk
								64	68.5196		347	4923	1	0	0.947267	0.00327318	0.953364	0.94121	label=Low risk	Low risk
								48	65.6692		349	4922	1	0	0.947075	0.00327948	0.953182	0.941007	label=Low risk	Low risk
								42	48.3509		351	4921	1	0	0.946882	0.00328577	0.953	0.940804	label=Low risk	Low risk
								61	57.7671		352	4920	1	0	0.94669	0.00329205	0.952818	0.940601	label=Low risk	Low risk
								57	66.0692		354	4919	1	0	0.946497	0.00329833	0.952636	0.940398	label=Low risk	Low risk
								51	45.0964		355	4918	1	0	0.946305	0.00330459	0.952454	0.940196	label=Low risk	Low risk
								49	40.9817		358	4917	1	0	0.946112	0.00331084	0.952272	0.939993	label=Low risk	Low risk
								27	36.6765		359	4916	1	0	0.94592	0.00331709	0.95209	0.93979	label=Low risk	Low risk
								46	42.381		360	4915	1	0	0.945727	0.00332332	0.951908	0.939587	label=Low risk	Low risk
								44	37.7603		361	4914	2	0	0.945343	0.00333576	0.951543	0.939182	label=Low risk	Low risk
								45	43.4656		363	4912	2	0	0.944958	0.00334817	0.951179	0.938777	label=Low risk	Low risk
								72	61.7979		364	4910	3	0	0.94438	0.00336671	0.950633	0.938169	label=Low risk	Low risk
								40	39.8512		366	4907	1	0	0.944188	0.00337288	0.95045	0.937967	label=Low risk	Low risk
								63	68.9466		367	4906	1	0	0.943995	0.00337903	0.950268	0.937764	label=Low risk	Low risk
								60	58.51		368	4905	1	0	0.943803	0.00338518	0.950086	0.937562	label=Low risk	Low risk
								64	61.5975		369	4904	1	0	0.94361	0.00339132	0.949903	0.937359	label=Low risk	Low risk
								68	69.6491		370	4903	5	0	0.942648	0.00342188	0.948992	0.936347	label=Low risk	Low risk
								42	52.0591		371	4898	2	0	0.942263	0.00343404	0.948627	0.935943	label=Low risk	Low risk
								53	46.7413		372	4896	3	0	0.941686	0.00345223	0.948079	0.935336	label=Low risk	Low risk
								47	45.9002		373	4893	1	0	0.941493	0.00345827	0.947897	0.935134	label=Low risk	Low risk
								65	71.3112		374	4892	1	0	0.941301	0.00346431	0.947714	0.934931	label=Low risk	Low risk
								71	70.7998		375	4891	4	0	0.940531	0.00348838	0.946984	0.934123	label=Low risk	Low risk
								42	41.0031		376	4887	2	0	0.940146	0.00350037	0.946618	0.933718	label=Low risk	Low risk
								37	49.4533		377	4885	2	0	0.939761	0.00351232	0.946253	0.933314	label=Low risk	Low risk
								46	49.0417		378	4883	2	0	0.939376	0.00352425	0.945888	0.93291	label=Low risk	Low risk
								49	43.9796		379	4881	4	0	0.938607	0.00354801	0.945156	0.932102	label=Low risk	Low risk
								58	55.6578		380	4877	4	0	0.937837	0.00357165	0.944425	0.931295	label=Low risk	Low risk
								51	60.9651		381	4873	5	0	0.936875	0.00360103	0.94351	0.930285	label=Low risk	Low risk
								41	58.0104		382	4868	3	0	0.936297	0.00361858	0.942961	0.92968	label=Low risk	Low risk
								58	66.3553		383	4865	2	0	0.935912	0.00363024	0.942595	0.929277	label=Low risk	Low risk
								74	70.0959		384	4863	2	0	0.935527	0.00364187	0.942229	0.928873	label=Low risk	Low risk
								66	59.109		385	4861	2	0	0.935142	0.00365348	0.941863	0.92847	label=Low risk	Low risk
								63	65.369		386	4859	4	0	0.934373	0.00367661	0.94113	0.927664	label=Low risk	Low risk
								68	61.277		387	4855	2	0	0.933988	0.00368814	0.940764	0.927261	label=Low risk	Low risk
								61	67.6639		388	4853	1	0	0.933795	0.00369389	0.94058	0.927059	label=Low risk	Low risk
								56	56.0025		390	4852	3	0	0.933218	0.00371111	0.940031	0.926455	label=Low risk	Low risk
								68	66.9531		391	4849	3	0	0.93264	0.00372827	0.939481	0.92585	label=Low risk	Low risk
								61	62.1915		393	4846	4	0	0.931871	0.00375107	0.938747	0.925045	label=Low risk	Low risk
								58	61.2067		394	4842	3	0	0.931293	0.00376809	0.938197	0.924441	label=Low risk	Low risk
								57	53.0386		396	4839	2	0	0.930908	0.00377942	0.93783	0.924038	label=Low risk	Low risk
								66	64.7917		398	4837	2	0	0.930523	0.00379071	0.937463	0.923636	label=Low risk	Low risk
								40	56.3024		399	4835	3	0	0.929946	0.00380761	0.936912	0.923032	label=Low risk	Low risk
								77	72.9139		400	4832	1	0	0.929754	0.00381323	0.936728	0.922831	label=Low risk	Low risk
								63	64.3575		402	4831	2	0	0.929369	0.00382446	0.936361	0.922428	label=Low risk	Low risk
								70	67.84		403	4829	1	0	0.929176	0.00383006	0.936178	0.922227	label=Low risk	Low risk
								62	68.826		405	4828	1	0	0.928984	0.00383566	0.935994	0.922026	label=Low risk	Low risk
								42	45.2401		406	4827	3	0	0.928406	0.00385242	0.935443	0.921423	label=Low risk	Low risk
								65	62.5828		407	4824	2	0	0.928022	0.00386356	0.935076	0.921021	label=Low risk	Low risk
								41	38.1112		408	4822	5	0	0.927059	0.00389132	0.934157	0.920016	label=Low risk	Low risk
								72	61.4258		409	4817	1	0	0.926867	0.00389685	0.933973	0.919815	label=Low risk	Low risk
								59	57.2493		411	4816	1	0	0.926674	0.00390238	0.933789	0.919614	label=Low risk	Low risk
								48	52.1202		414	4815	1	0	0.926482	0.00390791	0.933605	0.919413	label=Low risk	Low risk
								48	55.6868		416	4814	1	0	0.926289	0.00391342	0.933422	0.919212	label=Low risk	Low risk
								50	52.5884		419	4813	1	0	0.926097	0.00391894	0.933238	0.919011	label=Low risk	Low risk
								51	58.3243		421	4812	1	0	0.925905	0.00392444	0.933054	0.91881	label=Low risk	Low risk
								42	53.309		422	4811	1	0	0.925712	0.00392995	0.93287	0.918609	label=Low risk	Low risk
								68	62.1562		423	4810	1	0	0.92552	0.00393544	0.932686	0.918408	label=Low risk	Low risk
								70	67.9086		427	4809	2	0	0.925135	0.00394642	0.932318	0.918007	label=Low risk	Low risk
								41	45.7286		428	4807	1	0	0.924942	0.0039519	0.932134	0.917806	label=Low risk	Low risk
								73	66.1233		432	4806	3	0	0.924365	0.00396831	0.931582	0.917203	label=Low risk	Low risk
								62	65.2209		438	4803	1	0	0.924172	0.00397377	0.931398	0.917003	label=Low risk	Low risk
								55	60.6138		440	4802	1	0	0.92398	0.00397922	0.931214	0.916802	label=Low risk	Low risk
								43	54.6523		441	4801	2	0	0.923595	0.00399011	0.930846	0.9164	label=Low risk	Low risk
								85	74.7088		444	4799	2	0	0.92321	0.00400099	0.930478	0.915999	label=Low risk	Low risk
								48	46.6067		446	4797	3	0	0.922633	0.00401726	0.929926	0.915397	label=Low risk	Low risk
								45	45.7932		447	4794	1	0	0.92244	0.00402267	0.929742	0.915196	label=Low risk	Low risk
								40	47.4455		449	4793	2	0	0.922055	0.00403348	0.929374	0.914795	label=Low risk	Low risk
								42	44.4898		451	4791	1	0	0.921863	0.00403888	0.929189	0.914594	label=Low risk	Low risk
								58	49.6814		452	4790	1	0	0.921671	0.00404427	0.929005	0.914394	label=Low risk	Low risk
								74	68.4474		454	4789	1	0	0.921478	0.00404966	0.928821	0.914193	label=Low risk	Low risk
								66	59.318		455	4788	1	0	0.921286	0.00405504	0.928637	0.913992	label=Low risk	Low risk
								61	54.6605		458	4787	2	0	0.920901	0.00406579	0.928268	0.913591	label=Low risk	Low risk
								69	72.3718		462	4785	1	0	0.920708	0.00407116	0.928084	0.913391	label=Low risk	Low risk
								75	71.1142		463	4784	1	0	0.920516	0.00407653	0.9279	0.91319	label=Low risk	Low risk
								46	50.201		467	4783	1	0	0.920323	0.00408189	0.927716	0.91299	label=Low risk	Low risk
								43	44.3544		473	4782	1	0	0.920131	0.00408724	0.927531	0.912789	label=Low risk	Low risk
								57	60.4038		478	4781	1	0	0.919938	0.00409259	0.927347	0.912589	label=Low risk	Low risk
								50	48.6421		482	4780	2	0	0.919554	0.00410327	0.926979	0.912188	label=Low risk	Low risk
								77	68.5359		483	4778	1	0	0.919361	0.00410861	0.926794	0.911987	label=Low risk	Low risk
								61	59.6979		487	4777	1	0	0.919169	0.00411394	0.92661	0.911787	label=Low risk	Low risk
								74	59.7227		488	4776	1	0	0.918976	0.00411927	0.926426	0.911587	label=Low risk	Low risk
								55	51.8081		490	4775	1	0	0.918784	0.00412459	0.926241	0.911386	label=Low risk	Low risk
								42	42.6504		496	4774	1	0	0.918591	0.0041299	0.926057	0.911186	label=Low risk	Low risk
								53	59.0629		497	4773	1	0	0.918399	0.00413522	0.925873	0.910985	label=Low risk	Low risk
								43	52.0969		498	4772	1	0	0.918206	0.00414052	0.925688	0.910785	label=Low risk	Low risk
								74	74.6761		504	4771	3	0	0.917629	0.00415642	0.925135	0.910184	label=Low risk	Low risk
								51	48.2043		505	4768	1	0	0.917436	0.00416171	0.92495	0.909984	label=Low risk	Low risk
								49	51.8747		509	4767	1	0	0.917244	0.00416699	0.924766	0.909783	label=Low risk	Low risk
								69	66.2888		511	4766	2	0	0.916859	0.00417755	0.924397	0.909383	label=Low risk	Low risk
								43	43.5249		514	4764	1	0	0.916667	0.00418282	0.924213	0.909182	label=Low risk	Low risk
								63	64.7357		516	4763	1	0	0.916474	0.00418809	0.924028	0.908982	label=Low risk	Low risk
								30	33.5412		517	4762	1	0	0.916282	0.00419335	0.923844	0.908782	label=Low risk	Low risk
								61	59.7453		520	4761	2	0	0.915897	0.00420386	0.923474	0.908381	label=Low risk	Low risk
								45	49.2623		525	4759	1	0	0.915704	0.00420911	0.92329	0.908181	label=Low risk	Low risk
								53	50.1118		531	4758	1	0	0.915512	0.00421435	0.923105	0.907981	label=Low risk	Low risk
								63	57.7735		536	4757	1	0	0.915319	0.0042196	0.922921	0.907781	label=Low risk	Low risk
								62	50.097		538	4756	1	0	0.915127	0.00422483	0.922736	0.907581	label=Low risk	Low risk
								47	46.205		539	4755	1	0	0.914935	0.00423006	0.922552	0.90738	label=Low risk	Low risk
								46	37.1503		541	4754	1	0	0.914742	0.00423529	0.922367	0.90718	label=Low risk	Low risk
								42	39.8269		542	4753	2	0	0.914357	0.00424574	0.921998	0.90678	label=Low risk	Low risk
								39	45.2194		544	4751	1	0	0.914165	0.00425095	0.921813	0.90658	label=Low risk	Low risk
								43	40.8531		547	4750	1	0	0.913972	0.00425616	0.921628	0.90638	label=Low risk	Low risk
								28	34.1519		548	4749	1	0	0.91378	0.00426137	0.921444	0.90618	label=Low risk	Low risk
								44	49.0596		558	4748	1	0	0.913587	0.00426657	0.921259	0.90598	label=Low risk	Low risk
								51	48.0119		559	4747	2	0	0.913202	0.00427696	0.92089	0.905579	label=Low risk	Low risk
								39	32.8651		560	4745	1	0	0.91301	0.00428215	0.920705	0.905379	label=Low risk	Low risk
								26	34.2645		562	4744	1	0	0.912818	0.00428734	0.92052	0.905179	label=Low risk	Low risk
								46	50.0511		566	4743	1	0	0.912625	0.00429252	0.920336	0.904979	label=Low risk	Low risk
								44	47.4326		568	4742	1	0	0.912433	0.0042977	0.920151	0.904779	label=Low risk	Low risk
								47	40.9056		570	4741	1	0	0.91224	0.00430287	0.919966	0.904579	label=Low risk	Low risk
								49	45.9948		573	4740	1	0	0.912048	0.00430804	0.919781	0.904379	label=Low risk	Low risk
								49	48.7523		574	4739	1	0	0.911855	0.00431321	0.919597	0.904179	label=Low risk	Low risk
								51	43.2467		575	4738	2	0	0.91147	0.00432353	0.919227	0.903779	label=Low risk	Low risk
								57	55.5161		576	4736	1	0	0.911278	0.00432868	0.919042	0.903579	label=Low risk	Low risk
								49	54.6098		578	4735	1	0	0.911085	0.00433383	0.918857	0.903379	label=Low risk	Low risk
								53	55.2595		585	4734	2	0	0.910701	0.00434412	0.918488	0.902979	label=Low risk	Low risk
								55	53.5872		587	4732	1	0	0.910508	0.00434926	0.918303	0.90278	label=Low risk	Low risk
								46	45.5301		593	4731	2	0	0.910123	0.00435953	0.917933	0.90238	label=Low risk	Low risk
								69	65.2906		595	4729	2	0	0.909738	0.00436977	0.917563	0.90198	label=Low risk	Low risk
								60	56.5669		596	4727	1	0	0.909546	0.00437489	0.917378	0.90178	label=Low risk	Low risk
								39	39.2798		597	4726	1	0	0.909353	0.00438001	0.917193	0.90158	label=Low risk	Low risk
								42	44.285		598	4725	1	0	0.909161	0.00438512	0.917009	0.90138	label=Low risk	Low risk
								52	59.134		599	4724	1	0	0.908968	0.00439023	0.916824	0.901181	label=Low risk	Low risk
								48	43.5414		600	4723	1	0	0.908776	0.00439533	0.916639	0.900981	label=Low risk	Low risk
								71	72.3969		602	4722	2	0	0.908391	0.00440553	0.916269	0.900581	label=Low risk	Low risk
								40	48.2753		603	4720	1	0	0.908199	0.00441062	0.916084	0.900381	label=Low risk	Low risk
								32	30.1239		606	4719	2	0	0.907814	0.00442079	0.915714	0.899982	label=Low risk	Low risk
								56	56.7942		608	4717	1	0	0.907621	0.00442588	0.915529	0.899782	label=Low risk	Low risk
								52	45.133		609	4716	1	0	0.907429	0.00443095	0.915344	0.899582	label=Low risk	Low risk
								61	65.2814		610	4715	1	0	0.907236	0.00443603	0.915159	0.899383	label=Low risk	Low risk
								69	65.3626		617	4714	1	0	0.907044	0.0044411	0.914974	0.899183	label=Low risk	Low risk
								71	72.1926		624	4713	1	0	0.906851	0.00444616	0.914789	0.898983	label=Low risk	Low risk
								58	62.549		625	4712	1	0	0.906659	0.00445123	0.914603	0.898783	label=Low risk	Low risk
								53	51.9005		628	4711	1	0	0.906467	0.00445629	0.914418	0.898584	label=Low risk	Low risk
								51	51.2194		630	4710	1	0	0.906274	0.00446134	0.914233	0.898384	label=Low risk	Low risk
								46	45.4122		633	4709	1	0	0.906082	0.00446639	0.914048	0.898184	label=Low risk	Low risk
								43	45.5534		635	4708	2	0	0.905697	0.00447649	0.913678	0.897785	label=Low risk	Low risk
								72	67.7207		639	4706	1	0	0.905504	0.00448153	0.913493	0.897585	label=Low risk	Low risk
								42	41.1519		640	4705	2	0	0.905119	0.0044916	0.913123	0.897186	label=Low risk	Low risk
								34	35.9639		642	4703	1	0	0.904927	0.00449663	0.912937	0.896987	label=Low risk	Low risk
								68	57.9769		644	4702	1	0	0.904734	0.00450166	0.912752	0.896787	label=Low risk	Low risk
								40	52.6049		650	4701	1	0	0.904542	0.00450669	0.912567	0.896587	label=Low risk	Low risk
								50	43.4593		652	4700	1	0	0.904349	0.00451171	0.912382	0.896388	label=Low risk	Low risk
								64	59.4336		655	4699	1	0	0.904157	0.00451672	0.912197	0.896188	label=Low risk	Low risk
								34	32.8852		659	4698	2	0	0.903772	0.00452675	0.911826	0.895789	label=Low risk	Low risk
								45	45.7738		662	4696	1	0	0.90358	0.00453176	0.911641	0.89559	label=Low risk	Low risk
								64	66.0246		664	4695	1	0	0.903387	0.00453676	0.911456	0.89539	label=Low risk	Low risk
								51	45.9959		665	4694	1	0	0.903195	0.00454176	0.911271	0.89519	label=Low risk	Low risk
								71	71.8951		667	4693	1	0	0.903002	0.00454676	0.911085	0.894991	label=Low risk	Low risk
								62	64.0432		670	4692	1	0	0.90281	0.00455175	0.9109	0.894791	label=Low risk	Low risk
								62	61.1498		671	4691	1	0	0.902617	0.00455674	0.910715	0.894592	label=Low risk	Low risk
								52	50.794		673	4690	1	0	0.902425	0.00456173	0.91053	0.894392	label=Low risk	Low risk
								67	70.7801		674	4689	1	0	0.902232	0.00456671	0.910344	0.894193	label=Low risk	Low risk
								46	42.347		679	4688	2	0	0.901848	0.00457667	0.909974	0.893794	label=Low risk	Low risk
								62	62.9158		682	4686	1	0	0.901655	0.00458164	0.909788	0.893595	label=Low risk	Low risk
								62	73.2263		683	4685	2	0	0.90127	0.00459158	0.909418	0.893196	label=Low risk	Low risk
								59	61.4169		685	4683	1	0	0.901078	0.00459654	0.909232	0.892996	label=Low risk	Low risk
								64	67.642		687	4682	1	0	0.900885	0.0046015	0.909047	0.892797	label=Low risk	Low risk
								38	39.7321		695	4681	1	0	0.900693	0.00460646	0.908862	0.892598	label=Low risk	Low risk
								68	68.3672		700	4680	1	0	0.9005	0.00461141	0.908676	0.892398	label=Low risk	Low risk
								78	76.0625		702	4679	1	0	0.900308	0.00461637	0.908491	0.892199	label=Low risk	Low risk
								68	68.3155		703	4678	1	0	0.900115	0.00462131	0.908305	0.891999	label=Low risk	Low risk
								60	62.1581		704	4677	1	0	0.899923	0.00462626	0.90812	0.8918	label=Low risk	Low risk
								71	63.6837		705	4676	1	0	0.899731	0.0046312	0.907935	0.891601	label=Low risk	Low risk
								62	57.6496		706	4675	3	0	0.899153	0.004646	0.907378	0.891003	label=Low risk	Low risk
								45	45.7917		708	4672	1	0	0.898961	0.00465093	0.907193	0.890803	label=Low risk	Low risk
								49	46.1231		710	4671	2	0	0.898576	0.00466078	0.906822	0.890405	label=Low risk	Low risk
								85	77.7587		713	4669	1	0	0.898383	0.0046657	0.906636	0.890205	label=Low risk	Low risk
								53	53.6426		714	4668	1	0	0.898191	0.00467062	0.906451	0.890006	label=Low risk	Low risk
								46	43.6782		715	4667	2	0	0.897806	0.00468044	0.90608	0.889608	label=Low risk	Low risk
								49	53.9239		719	4665	2	0	0.897421	0.00469025	0.905709	0.889209	label=Low risk	Low risk
								45	44.2446		720	4663	3	0	0.896844	0.00470495	0.905152	0.888611	label=Low risk	Low risk
								45	47.166		727	4660	1	0	0.896651	0.00470984	0.904967	0.888412	label=Low risk	Low risk
								68	68.4989		728	4659	5	0	0.895689	0.00473426	0.904039	0.887416	label=Low risk	Low risk
								52	48.4749		729	4654	2	0	0.895304	0.004744	0.903668	0.887018	label=Low risk	Low risk
								39	39.7585		731	4652	2	0	0.894919	0.00475374	0.903296	0.88662	label=Low risk	Low risk
								59	53.5973		732	4650	4	0	0.894149	0.00477317	0.902554	0.885823	label=Low risk	Low risk
								54	52.9324		734	4646	3	0	0.893572	0.00478772	0.901997	0.885226	label=Low risk	Low risk
								66	61.7954		735	4643	2	0	0.893187	0.0047974	0.901625	0.884828	label=Low risk	Low risk
								67	62.352		736	4641	3	0	0.89261	0.00481191	0.901068	0.884231	label=Low risk	Low risk
								62	59.4603		737	4638	2	0	0.892225	0.00482156	0.900696	0.883833	label=Low risk	Low risk
								41	48.1866		738	4636	3	0	0.891647	0.00483602	0.900139	0.883236	label=Low risk	Low risk
								50	49.5742		739	4633	1	0	0.891455	0.00484084	0.899953	0.883037	label=Low risk	Low risk
								67	60.6515		740	4632	1	0	0.891263	0.00484565	0.899767	0.882838	label=Low risk	Low risk
								45	50.7159		741	4631	2	0	0.890878	0.00485527	0.899396	0.88244	label=Low risk	Low risk
								76	69.5185		742	4629	6	0	0.889723	0.00488406	0.898281	0.881247	label=Low risk	Low risk
								59	65.9229		743	4623	2	0	0.889338	0.00489363	0.897909	0.880849	label=Low risk	Low risk
								53	57.1103		745	4621	3	0	0.888761	0.00490798	0.897351	0.880252	label=Low risk	Low risk
								43	45.6109		747	4618	2	0	0.888376	0.00491752	0.896979	0.879854	label=Low risk	Low risk
								47	49.1111		748	4616	5	0	0.887413	0.00494135	0.89605	0.87886	label=Low risk	Low risk
								45	54.4818		749	4611	3	0	0.886836	0.00495562	0.895492	0.878264	label=Low risk	Low risk
								72	74.4751		750	4608	2	0	0.886451	0.00496512	0.89512	0.877866	label=Low risk	Low risk
								68	66.113		751	4606	3	0	0.885874	0.00497935	0.894562	0.87727	label=Low risk	Low risk
								44	45.9947		753	4603	2	0	0.885489	0.00498882	0.89419	0.876873	label=Low risk	Low risk
								42	42.8491		754	4601	3	0	0.884911	0.00500301	0.893631	0.876277	label=Low risk	Low risk
								47	49.506		755	4598	3	0	0.884334	0.00501718	0.893073	0.875681	label=Low risk	Low risk
								37	46.5014		756	4595	3	0	0.883757	0.00503133	0.892515	0.875085	label=Low risk	Low risk
								67	56.2467		757	4592	3	0	0.883179	0.00504546	0.891956	0.874489	label=Low risk	Low risk
								74	61.0014		758	4589	3	0	0.882602	0.00505957	0.891398	0.873893	label=Low risk	Low risk
								59	63.2376		759	4586	1	0	0.88241	0.00506426	0.891212	0.873694	label=Low risk	Low risk
								67	62.7929		762	4585	2	0	0.882025	0.00507365	0.890839	0.873297	label=Low risk	Low risk
								63	53.5501		763	4583	3	0	0.881447	0.00508772	0.890281	0.872701	label=Low risk	Low risk
								51	53.7746		764	4580	4	0	0.880677	0.00510644	0.889536	0.871907	label=Low risk	Low risk
								46	47.544		765	4576	3	0	0.8801	0.00512046	0.888977	0.871312	label=Low risk	Low risk
								41	45.8009		767	4573	3	0	0.879523	0.00513446	0.888418	0.870716	label=Low risk	Low risk
								77	71.6812		768	4570	1	0	0.87933	0.00513912	0.888232	0.870518	label=Low risk	Low risk
								48	46.3939		769	4569	2	0	0.878945	0.00514844	0.887859	0.870121	label=Low risk	Low risk
								42	47.4945		770	4567	3	0	0.878368	0.00516239	0.887301	0.869525	label=Low risk	Low risk
								56	62.648		771	4564	1	0	0.878176	0.00516704	0.887114	0.869327	label=Low risk	Low risk
								54	54.7801		774	4563	2	0	0.877791	0.00517633	0.886741	0.86893	label=Low risk	Low risk
								46	51.1589		775	4561	1	0	0.877598	0.00518098	0.886555	0.868732	label=Low risk	Low risk
								84	66.7274		776	4560	1	0	0.877406	0.00518562	0.886369	0.868533	label=Low risk	Low risk
								77	69.6235		777	4559	2	0	0.877021	0.00519489	0.885996	0.868136	label=Low risk	Low risk
								46	44.7223		778	4557	2	0	0.876636	0.00520416	0.885623	0.86774	label=Low risk	Low risk
								75	72.3388		779	4555	2	0	0.876251	0.00521341	0.88525	0.867343	label=Low risk	Low risk
								75	76.8359		780	4553	1	0	0.876059	0.00521804	0.885064	0.867145	label=Low risk	Low risk
								44	45.4736		781	4552	1	0	0.875866	0.00522266	0.884878	0.866946	label=Low risk	Low risk
								50	49.8138		782	4551	1	0	0.875674	0.00522728	0.884691	0.866748	label=Low risk	Low risk
								45	51.2347		783	4550	1	0	0.875481	0.0052319	0.884505	0.86655	label=Low risk	Low risk
								61	61.8636		784	4549	2	0	0.875096	0.00524113	0.884132	0.866153	label=Low risk	Low risk
								44	51.1473		789	4547	1	0	0.874904	0.00524575	0.883945	0.865955	label=Low risk	Low risk
								59	55.2702		790	4546	1	0	0.874711	0.00525036	0.883759	0.865756	label=Low risk	Low risk
								71	72.6679		792	4545	2	0	0.874326	0.00525957	0.883386	0.86536	label=Low risk	Low risk
								58	60.3792		793	4543	3	0	0.873749	0.00527338	0.882827	0.864765	label=Low risk	Low risk
								45	42.9294		794	4540	2	0	0.873364	0.00528258	0.882454	0.864368	label=Low risk	Low risk
								48	43.3532		796	4538	1	0	0.873172	0.00528718	0.882267	0.86417	label=Low risk	Low risk
								40	41.4253		798	4537	1	0	0.872979	0.00529177	0.882081	0.863972	label=Low risk	Low risk
								46	51.6854		799	4536	1	0	0.872787	0.00529636	0.881894	0.863774	label=Low risk	Low risk
								42	48.6705		801	4535	1	0	0.872594	0.00530095	0.881708	0.863575	label=Low risk	Low risk
								57	65.4385		802	4534	1	0	0.872402	0.00530554	0.881521	0.863377	label=Low risk	Low risk
								42	44.7338		803	4533	1	0	0.872209	0.00531012	0.881334	0.863179	label=Low risk	Low risk
								46	45.636		808	4532	1	0	0.872017	0.00531471	0.881148	0.862981	label=Low risk	Low risk
								64	61.3272		809	4531	1	0	0.871824	0.00531929	0.880961	0.862782	label=Low risk	Low risk
								62	67.8386		812	4530	3	0	0.871247	0.00533302	0.880402	0.862188	label=Low risk	Low risk
								42	53.8477		814	4527	2	0	0.870862	0.00534217	0.880028	0.861791	label=Low risk	Low risk
								51	48.9584		822	4525	1	0	0.87067	0.00534674	0.879842	0.861593	label=Low risk	Low risk
								69	67.2005		823	4524	1	0	0.870477	0.0053513	0.879655	0.861395	label=Low risk	Low risk
								41	44.6999		825	4523	1	0	0.870285	0.00535587	0.879469	0.861197	label=Low risk	Low risk
								77	69.0774		826	4522	1	0	0.870092	0.00536044	0.879282	0.860999	label=Low risk	Low risk
								54	59.7536		828	4521	1	0	0.8699	0.005365	0.879095	0.860801	label=Low risk	Low risk
								54	55.4265		829	4520	1	0	0.869707	0.00536956	0.878909	0.860603	label=Low risk	Low risk
								38	43.8378		831	4519	1	0	0.869515	0.00537412	0.878722	0.860404	label=Low risk	Low risk
								40	45.1216		832	4518	4	0	0.868745	0.00539233	0.877975	0.859612	label=Low risk	Low risk
								63	66.6854		833	4514	2	0	0.86836	0.00540143	0.877602	0.859216	label=Low risk	Low risk
								61	63.0179		835	4512	1	0	0.868168	0.00540598	0.877415	0.859018	label=Low risk	Low risk
								40	42.5003		837	4511	1	0	0.867975	0.00541052	0.877229	0.85882	label=Low risk	Low risk
								44	47.5602		840	4510	1	0	0.867783	0.00541507	0.877042	0.858622	label=Low risk	Low risk
								42	41.143		841	4509	2	0	0.867398	0.00542414	0.876669	0.858225	label=Low risk	Low risk
								52	55.2662		845	4507	1	0	0.867206	0.00542868	0.876482	0.858027	label=Low risk	Low risk
								71	52.5848		849	4506	1	0	0.867013	0.00543322	0.876295	0.857829	label=Low risk	Low risk
								56	55.0604		852	4505	1	0	0.866821	0.00543775	0.876108	0.857631	label=Low risk	Low risk
								33	42.2222		854	4504	1	0	0.866628	0.00544228	0.875922	0.857433	label=Low risk	Low risk
								39	45.8143		859	4503	1	0	0.866436	0.00544681	0.875735	0.857235	label=Low risk	Low risk
								42	42.6791		860	4502	1	0	0.866243	0.00545134	0.875548	0.857037	label=Low risk	Low risk
								35	31.7195		861	4501	1	0	0.866051	0.00545587	0.875361	0.856839	label=Low risk	Low risk
								45	46.5028		862	4500	1	0	0.865858	0.00546039	0.875175	0.856641	label=Low risk	Low risk
								41	31.7457		866	4499	2	0	0.865473	0.00546944	0.874801	0.856245	label=Low risk	Low risk
								60	57.5173		867	4497	1	0	0.865281	0.00547396	0.874614	0.856047	label=Low risk	Low risk
								33	42.2581		874	4496	1	0	0.865089	0.00547847	0.874428	0.855849	label=Low risk	Low risk
								53	54.2342		875	4495	1	0	0.864896	0.00548299	0.874241	0.855651	label=Low risk	Low risk
								50	45.883		879	4494	1	0	0.864704	0.0054875	0.874054	0.855453	label=Low risk	Low risk
								55	54.2839		880	4493	1	0	0.864511	0.00549202	0.873867	0.855255	label=Low risk	Low risk
								51	45.4112		882	4492	2	0	0.864126	0.00550104	0.873494	0.854859	label=Low risk	Low risk
								43	48.4977		886	4490	1	0	0.863934	0.00550555	0.873307	0.854661	label=Low risk	Low risk
								34	39.8206		888	4489	2	0	0.863549	0.00551456	0.872933	0.854266	label=Low risk	Low risk
								33	31.5314		896	4487	1	0	0.863356	0.00551906	0.872746	0.854068	label=Low risk	Low risk
								46	38.4943		897	4486	1	0	0.863164	0.00552356	0.872559	0.85387	label=Low risk	Low risk
								47	47.2914		898	4485	1	0	0.862972	0.00552806	0.872372	0.853672	label=Low risk	Low risk
								47	42.9254		899	4484	1	0	0.862779	0.00553256	0.872186	0.853474	label=Low risk	Low risk
								62	56.9468		903	4483	1	0	0.862587	0.00553705	0.871999	0.853276	label=Low risk	Low risk
								40	44.5618		904	4482	1	0	0.862394	0.00554155	0.871812	0.853078	label=Low risk	Low risk
								69	67.3075		905	4481	1	0	0.862202	0.00554604	0.871625	0.85288	label=Low risk	Low risk
								72	73.1483		907	4480	2	0	0.861817	0.00555502	0.871251	0.852485	label=Low risk	Low risk
								38	40.7053		909	4478	1	0	0.861624	0.00555951	0.871064	0.852287	label=Low risk	Low risk
								42	47.5517		912	4477	1	0	0.861432	0.00556399	0.870877	0.852089	label=Low risk	Low risk
								53	50.8008		918	4476	1	0	0.861239	0.00556848	0.87069	0.851891	label=Low risk	Low risk
								47	48.7924		919	4475	1	0	0.861047	0.00557296	0.870504	0.851693	label=Low risk	Low risk
								59	59.0613		923	4474	1	0	0.860855	0.00557744	0.870317	0.851495	label=Low risk	Low risk
								58	61.1289		928	4473	1	0	0.860662	0.00558192	0.87013	0.851297	label=Low risk	Low risk
								63	61.0405		931	4472	1	0	0.86047	0.0055864	0.869943	0.8511	label=Low risk	Low risk
								65	68.4728		934	4471	1	0	0.860277	0.00559088	0.869756	0.850902	label=Low risk	Low risk
								52	46.9893		938	4470	3	0	0.8597	0.0056043	0.869195	0.850308	label=Low risk	Low risk
								79	76.4923		943	4467	1	0	0.859507	0.00560877	0.869008	0.850111	label=Low risk	Low risk
								48	57.6702		954	4466	3	0	0.85893	0.00562217	0.868447	0.849517	label=Low risk	Low risk
								55	54.7043		957	4463	1	0	0.858737	0.00562663	0.86826	0.849319	label=Low risk	Low risk
								45	44.671		958	4462	1	0	0.858545	0.0056311	0.868073	0.849122	label=Low risk	Low risk
								49	45.8753		960	4461	1	0	0.858353	0.00563556	0.867886	0.848924	label=Low risk	Low risk
								45	46.84		965	4460	1	0	0.85816	0.00564002	0.867699	0.848726	label=Low risk	Low risk
								44	40.4459		970	4459	1	0	0.857968	0.00564448	0.867512	0.848528	label=Low risk	Low risk
								69	64.739		971	4458	1	0	0.857775	0.00564893	0.867325	0.848331	label=Low risk	Low risk
								76	74.8531		972	4457	1	0	0.857583	0.00565339	0.867138	0.848133	label=Low risk	Low risk
								67	67.3872		974	4456	1	0	0.85739	0.00565784	0.866951	0.847935	label=Low risk	Low risk
								32	37.9911		980	4455	1	0	0.857198	0.00566229	0.866764	0.847737	label=Low risk	Low risk
								71	75.8983		981	4454	2	0	0.856813	0.00567119	0.86639	0.847342	label=Low risk	Low risk
								41	46.394		983	4452	2	0	0.856428	0.00568009	0.866016	0.846946	label=Low risk	Low risk
								61	61.3192		989	4450	2	0	0.856043	0.00568897	0.865642	0.846551	label=Low risk	Low risk
								64	55.8057		993	4448	2	0	0.855658	0.00569785	0.865267	0.846156	label=Low risk	Low risk
								69	61.9863		995	4446	2	0	0.855273	0.00570673	0.864893	0.84576	label=Low risk	Low risk
								58	44.7598		996	4444	1	0	0.855081	0.00571117	0.864706	0.845563	label=Low risk	Low risk
								66	70.079		998	4443	1	0	0.854888	0.0057156	0.864519	0.845365	label=Low risk	Low risk
								73	74.4742		1002	4442	1	0	0.854696	0.00572003	0.864332	0.845167	label=Low risk	Low risk
								18	28.9965		1007	4441	1	0	0.854503	0.00572446	0.864145	0.84497	label=Low risk	Low risk
								55	47.9422		1008	4440	1	0	0.854311	0.00572889	0.863958	0.844772	label=Low risk	Low risk
								48	63.4417		1014	4439	1	0	0.854119	0.00573332	0.863771	0.844574	label=Low risk	Low risk
								82	75.2377		1015	4438	1	0	0.853926	0.00573775	0.863583	0.844377	label=Low risk	Low risk
								43	39.4372		1016	4437	1	0	0.853734	0.00574218	0.863396	0.844179	label=Low risk	Low risk
								63	62.6456		1017	4436	1	0	0.853541	0.0057466	0.863209	0.843982	label=Low risk	Low risk
								62	64.1789		1018	4435	1	0	0.853349	0.00575102	0.863022	0.843784	label=Low risk	Low risk
								50	43.9896		1019	4434	1	0	0.853156	0.00575544	0.862835	0.843586	label=Low risk	Low risk
								48	46.6161		1022	4433	1	0	0.852964	0.00575986	0.862648	0.843389	label=Low risk	Low risk
								55	55.2891		1025	4432	1	0	0.852771	0.00576428	0.86246	0.843191	label=Low risk	Low risk
								51	51.0155		1030	4431	1	0	0.852579	0.0057687	0.862273	0.842994	label=Low risk	Low risk
								47	40.4935		1031	4430	1	0	0.852386	0.00577312	0.862086	0.842796	label=Low risk	Low risk
								58	53.3104		1035	4429	1	0	0.852194	0.00577753	0.861899	0.842598	label=Low risk	Low risk
								78	73.5899		1036	4428	1	0	0.852002	0.00578194	0.861712	0.842401	label=Low risk	Low risk
								52	60.9259		1044	4427	1	0	0.851809	0.00578636	0.861524	0.842203	label=Low risk	Low risk
								68	67.0399		1049	4426	2	0	0.851424	0.00579517	0.86115	0.841808	label=Low risk	Low risk
								56	54.7346		1052	4424	1	0	0.851232	0.00579958	0.860963	0.841611	label=Low risk	Low risk
								53	46.838		1055	4423	1	0	0.851039	0.00580399	0.860776	0.841413	label=Low risk	Low risk
								54	52.774		1058	4422	1	0	0.850847	0.00580839	0.860588	0.841215	label=Low risk	Low risk
								70	64.1483		1059	4421	1	0	0.850654	0.0058128	0.860401	0.841018	label=Low risk	Low risk
								51	57.2994		1062	4420	1	0	0.850462	0.0058172	0.860214	0.84082	label=Low risk	Low risk
								52	53.4543		1063	4419	2	0	0.850077	0.005826	0.859839	0.840425	label=Low risk	Low risk
								54	64.0069		1071	4417	2	0	0.849692	0.00583479	0.859465	0.84003	label=Low risk	Low risk
								56	61.4224		1073	4415	1	0	0.8495	0.00583919	0.859278	0.839833	label=Low risk	Low risk
								52	53.722		1075	4414	1	0	0.849307	0.00584358	0.85909	0.839635	label=Low risk	Low risk
								65	57.3828		1077	4413	1	0	0.849115	0.00584798	0.858903	0.839438	label=Low risk	Low risk
								52	46.5813		1078	4412	1	0	0.848922	0.00585237	0.858716	0.83924	label=Low risk	Low risk
								59	65.3743		1082	4411	2	0	0.848537	0.00586115	0.858341	0.838845	label=Low risk	Low risk
								27	42.7334		1085	4409	1	0	0.848345	0.00586554	0.858154	0.838648	label=Low risk	Low risk
								30	37.0751		1086	4408	1	0	0.848152	0.00586992	0.857967	0.83845	label=Low risk	Low risk
								61	62.4013		1087	4407	1	0	0.84796	0.00587431	0.857779	0.838253	label=Low risk	Low risk
								48	53.1899		1088	4406	2	0	0.847575	0.00588307	0.857405	0.837858	label=Low risk	Low risk
								43	35.514		1090	4404	1	0	0.847383	0.00588746	0.857217	0.837661	label=Low risk	Low risk
								67	64.2573		1091	4403	2	0	0.846998	0.00589621	0.856843	0.837266	label=Low risk	Low risk
								41	44.5625		1092	4401	1	0	0.846805	0.00590059	0.856655	0.837068	label=Low risk	Low risk
								78	67.1476		1093	4400	1	0	0.846613	0.00590497	0.856468	0.836871	label=Low risk	Low risk
								59	62.4531		1095	4399	1	0	0.84642	0.00590934	0.856281	0.836674	label=Low risk	Low risk
								71	60.826		1097	4398	1	0	0.846228	0.00591372	0.856093	0.836476	label=Low risk	Low risk
								60	51.9723		1098	4397	2	0	0.845843	0.00592246	0.855719	0.836081	label=Low risk	Low risk
								89	75.6938		1099	4395	3	0	0.845266	0.00593557	0.855156	0.835489	label=Low risk	Low risk
								62	58.7419		1100	4392	2	0	0.844881	0.0059443	0.854782	0.835094	label=Low risk	Low risk
								68	50.8052		1101	4390	1	0	0.844688	0.00594866	0.854594	0.834897	label=Low risk	Low risk
								66	68.7905		1103	4389	1	0	0.844496	0.00595303	0.854407	0.8347	label=Low risk	Low risk
								60	55.7819		1104	4388	1	0	0.844303	0.00595739	0.854219	0.834502	label=Low risk	Low risk
								71	70.725		1105	4387	1	0	0.844111	0.00596175	0.854032	0.834305	label=Low risk	Low risk
								53	54.2879		1106	4386	2	0	0.843726	0.00597047	0.853657	0.83391	label=Low risk	Low risk
								63	65.0223		1108	4384	3	0	0.843149	0.00598353	0.853095	0.833318	label=Low risk	Low risk
								38	47.5403		1109	4381	2	0	0.842764	0.00599224	0.85272	0.832924	label=Low risk	Low risk
								57	56.3699		1110	4379	1	0	0.842571	0.00599659	0.852532	0.832726	label=Low risk	Low risk
								46	53.2154		1111	4378	3	0	0.841994	0.00600963	0.85197	0.832134	label=Low risk	Low risk
								71	66.084		1112	4375	3	0	0.841416	0.00602267	0.851408	0.831543	label=Low risk	Low risk
								78	76.0266		1113	4372	3	0	0.840839	0.00603569	0.850845	0.830951	label=Low risk	Low risk
								44	53.9862		1114	4369	4	0	0.840069	0.00605304	0.850095	0.830162	label=Low risk	Low risk
								69	64.6708		1116	4365	4	0	0.839299	0.00607038	0.849345	0.829373	label=Low risk	Low risk
								62	65.9443		1117	4361	2	0	0.838915	0.00607904	0.84897	0.828978	label=Low risk	Low risk
								47	62.8485		1119	4359	1	0	0.838722	0.00608336	0.848782	0.828781	label=Low risk	Low risk
								62	59.1611		1120	4358	1	0	0.83853	0.00608769	0.848595	0.828584	label=Low risk	Low risk
								71	69.3645		1121	4357	3	0	0.837952	0.00610067	0.848032	0.827992	label=Low risk	Low risk
								27	32.5355		1123	4354	2	0	0.837567	0.00610931	0.847657	0.827598	label=Low risk	Low risk
								41	44.4604		1126	4352	3	0	0.83699	0.00612227	0.847094	0.827007	label=Low risk	Low risk
								58	59.306		1127	4349	1	0	0.836798	0.00612659	0.846906	0.826809	label=Low risk	Low risk
								57	56.602		1128	4348	3	0	0.83622	0.00613953	0.846343	0.826218	label=Low risk	Low risk
								53	54.5268		1129	4345	1	0	0.836028	0.00614385	0.846156	0.826021	label=Low risk	Low risk
								61	65.7293		1130	4344	3	0	0.83545	0.00615678	0.845593	0.825429	label=Low risk	Low risk
								36	34.5497		1131	4341	2	0	0.835065	0.0061654	0.845218	0.825035	label=Low risk	Low risk
								55	62.0993		1132	4339	1	0	0.834873	0.0061697	0.84503	0.824838	label=Low risk	Low risk
								41	35.9667		1133	4338	2	0	0.834488	0.00617831	0.844655	0.824444	label=Low risk	Low risk
								59	66.1819		1135	4336	2	0	0.834103	0.00618692	0.844279	0.82405	label=Low risk	Low risk
								68	64.9508		1137	4334	1	0	0.833911	0.00619122	0.844091	0.823853	label=Low risk	Low risk
								48	59.5604		1139	4333	1	0	0.833718	0.00619552	0.843904	0.823656	label=Low risk	Low risk
								53	52.3015		1140	4332	2	0	0.833333	0.00620412	0.843528	0.823261	label=Low risk	Low risk
								66	59.9781		1141	4330	1	0	0.833141	0.00620842	0.843341	0.823064	label=Low risk	Low risk
								50	51.862		1142	4329	1	0	0.832948	0.00621272	0.843153	0.822867	label=Low risk	Low risk
								60	57.8043		1145	4328	1	0	0.832756	0.00621701	0.842965	0.82267	label=Low risk	Low risk
								64	60.9624		1146	4327	3	0	0.832179	0.0062299	0.842402	0.822079	label=Low risk	Low risk
								63	56.8231		1147	4324	1	0	0.831986	0.00623419	0.842214	0.821882	label=Low risk	Low risk
								62	60.1081		1148	4323	1	0	0.831794	0.00623848	0.842027	0.821685	label=Low risk	Low risk
								70	65.1365		1149	4322	1	0	0.831601	0.00624277	0.841839	0.821488	label=Low risk	Low risk
								66	64.1075		1150	4321	1	0	0.831409	0.00624706	0.841651	0.821291	label=Low risk	Low risk
								51	50.3549		1153	4320	1	0	0.831216	0.00625135	0.841463	0.821094	label=Low risk	Low risk
								62	68.043		1156	4319	1	0	0.831024	0.00625563	0.841276	0.820897	label=Low risk	Low risk
								47	54.9726		1157	4318	1	0	0.830831	0.00625992	0.841088	0.8207	label=Low risk	Low risk
								51	52.308		1159	4317	1	0	0.830639	0.00626421	0.8409	0.820503	label=Low risk	Low risk
								29	31.9567		1160	4316	3	0	0.830062	0.00627706	0.840337	0.819912	label=Low risk	Low risk
								67	66.4144		1162	4313	3	0	0.829484	0.0062899	0.839773	0.819321	label=Low risk	Low risk
								51	55.1654		1163	4310	1	0	0.829292	0.00629418	0.839586	0.819124	label=Low risk	Low risk
								42	37.7783		1164	4309	2	0	0.828907	0.00630273	0.83921	0.81873	label=Low risk	Low risk
								38	39.3664		1166	4307	1	0	0.828714	0.00630701	0.839022	0.818533	label=Low risk	Low risk
								73	59.4065		1168	4306	1	0	0.828522	0.00631128	0.838834	0.818336	label=Low risk	Low risk
								86	76.9656		1171	4305	1	0	0.828329	0.00631556	0.838646	0.818139	label=Low risk	Low risk
								62	63.1416		1173	4304	2	0	0.827945	0.0063241	0.838271	0.817746	label=Low risk	Low risk
								76	60.8091		1176	4302	1	0	0.827752	0.00632838	0.838083	0.817549	label=Low risk	Low risk
								50	55.8253		1180	4301	1	0	0.82756	0.00633265	0.837895	0.817352	label=Low risk	Low risk
								40	46.0947		1181	4300	1	0	0.827367	0.00633692	0.837707	0.817155	label=Low risk	Low risk
								24	31.9742		1183	4299	1	0	0.827175	0.00634118	0.837519	0.816958	label=Low risk	Low risk
								48	43.2498		1185	4298	1	0	0.826982	0.00634545	0.837332	0.816761	label=Low risk	Low risk
								45	50.1879		1186	4297	1	0	0.82679	0.00634972	0.837144	0.816564	label=Low risk	Low risk
								58	53.9975		1189	4296	2	0	0.826405	0.00635825	0.836768	0.81617	label=Low risk	Low risk
								41	44.6548		1190	4294	2	0	0.82602	0.00636678	0.836392	0.815776	label=Low risk	Low risk
								60	57.8229		1191	4292	1	0	0.825828	0.00637104	0.836204	0.81558	label=Low risk	Low risk
								80	75.473		1194	4291	1	0	0.825635	0.0063753	0.836016	0.815383	label=Low risk	Low risk
								39	40.7444		1195	4290	2	0	0.82525	0.00638382	0.835641	0.814989	label=Low risk	Low risk
								52	54.3464		1196	4288	1	0	0.825058	0.00638808	0.835453	0.814792	label=Low risk	Low risk
								24	32.3429		1199	4287	1	0	0.824865	0.00639234	0.835265	0.814595	label=Low risk	Low risk
								78	76.9456		1200	4286	1	0	0.824673	0.0063966	0.835077	0.814398	label=Low risk	Low risk
								52	49.5872		1201	4285	1	0	0.82448	0.00640086	0.834889	0.814202	label=Low risk	Low risk
								45	39.2581		1202	4284	2	0	0.824095	0.00640937	0.834513	0.813808	label=Low risk	Low risk
								43	39.389		1204	4282	1	0	0.823903	0.00641362	0.834325	0.813611	label=Low risk	Low risk
								42	42.0437		1205	4281	1	0	0.823711	0.00641788	0.834137	0.813414	label=Low risk	Low risk
								40	42.501		1209	4280	1	0	0.823518	0.00642213	0.833949	0.813217	label=Low risk	Low risk
								37	47.2709		1211	4279	1	0	0.823326	0.00642638	0.833761	0.81302	label=Low risk	Low risk
								39	44.8801		1214	4278	1	0	0.823133	0.00643063	0.833573	0.812824	label=Low risk	Low risk
								57	54.5466		1215	4277	1	0	0.822941	0.00643488	0.833385	0.812627	label=Low risk	Low risk
								41	40.5545		1219	4276	1	0	0.822748	0.00643913	0.833198	0.81243	label=Low risk	Low risk
								26	34.0776		1227	4275	1	0	0.822556	0.00644338	0.83301	0.812233	label=Low risk	Low risk
								44	44.652		1229	4274	1	0	0.822363	0.00644763	0.832822	0.812036	label=Low risk	Low risk
								31	37.1601		1230	4273	1	0	0.822171	0.00645187	0.832634	0.81184	label=Low risk	Low risk
								43	45.876		1231	4272	1	0	0.821978	0.00645612	0.832446	0.811643	label=Low risk	Low risk
								48	43.4915		1233	4271	1	0	0.821786	0.00646036	0.832258	0.811446	label=Low risk	Low risk
								44	45.2795		1238	4270	1	0	0.821594	0.00646461	0.83207	0.811249	label=Low risk	Low risk
								53	51.6144		1239	4269	1	0	0.821401	0.00646885	0.831882	0.811053	label=Low risk	Low risk
								55	57.0844		1241	4268	2	0	0.821016	0.00647734	0.831506	0.810659	label=Low risk	Low risk
								71	66.9205		1246	4266	1	0	0.820824	0.00648158	0.831318	0.810462	label=Low risk	Low risk
								59	56.071		1247	4265	1	0	0.820631	0.00648582	0.83113	0.810265	label=Low risk	Low risk
								58	54.5045		1249	4264	1	0	0.820439	0.00649006	0.830942	0.810069	label=Low risk	Low risk
								72	73.596		1251	4263	2	0	0.820054	0.00649854	0.830566	0.809675	label=Low risk	Low risk
								51	56.083		1253	4261	1	0	0.819861	0.00650277	0.830378	0.809478	label=Low risk	Low risk
								63	64.4158		1254	4260	1	0	0.819669	0.00650701	0.83019	0.809282	label=Low risk	Low risk
								45	50.5485		1255	4259	1	0	0.819477	0.00651124	0.830002	0.809085	label=Low risk	Low risk
								42	43.6229		1258	4258	1	0	0.819284	0.00651548	0.829813	0.808888	label=Low risk	Low risk
								56	51.8412		1259	4257	1	0	0.819092	0.00651971	0.829625	0.808692	label=Low risk	Low risk
								44	54.1306		1260	4256	1	0	0.818899	0.00652395	0.829437	0.808495	label=Low risk	Low risk
								48	49.0934		1265	4255	2	0	0.818514	0.00653241	0.829061	0.808101	label=Low risk	Low risk
								66	73.9468		1267	4253	1	0	0.818322	0.00653664	0.828873	0.807905	label=Low risk	Low risk
								42	41.4519		1270	4252	1	0	0.818129	0.00654087	0.828685	0.807708	label=Low risk	Low risk
								65	62.4047		1279	4251	1	0	0.817937	0.0065451	0.828497	0.807511	label=Low risk	Low risk
								44	49.6974		1280	4250	1	0	0.817744	0.00654933	0.828309	0.807315	label=Low risk	Low risk
								61	57.5227		1281	4249	1	0	0.817552	0.00655356	0.828121	0.807118	label=Low risk	Low risk
								59	60.0554		1283	4248	1	0	0.81736	0.00655779	0.827933	0.806921	label=Low risk	Low risk
								53	55.0097		1287	4247	2	0	0.816975	0.00656624	0.827557	0.806528	label=Low risk	Low risk
								47	46.0431		1291	4245	1	0	0.816782	0.00657047	0.827369	0.806331	label=Low risk	Low risk
								42	33.2629		1294	4244	1	0	0.81659	0.00657469	0.82718	0.806134	label=Low risk	Low risk
								57	53.619		1295	4243	1	0	0.816397	0.00657892	0.826992	0.805938	label=Low risk	Low risk
								51	54.9655		1296	4242	2	0	0.816012	0.00658736	0.826616	0.805545	label=Low risk	Low risk
								67	67.4766		1308	4240	1	0	0.81582	0.00659158	0.826428	0.805348	label=Low risk	Low risk
								71	67.5801		1309	4239	2	0	0.815435	0.00660002	0.826052	0.804955	label=Low risk	Low risk
								60	61.1252		1310	4237	1	0	0.815242	0.00660424	0.825864	0.804758	label=Low risk	Low risk
								47	47.4341		1311	4236	1	0	0.81505	0.00660846	0.825676	0.804561	label=Low risk	Low risk
								50	49.3492		1316	4235	1	0	0.814858	0.00661268	0.825487	0.804365	label=Low risk	Low risk
								78	63.0779		1317	4234	2	0	0.814473	0.00662111	0.825111	0.803971	label=Low risk	Low risk
								54	58.8741		1322	4232	1	0	0.81428	0.00662533	0.824923	0.803775	label=Low risk	Low risk
								45	46.064		1324	4231	2	0	0.813895	0.00663376	0.824547	0.803382	label=Low risk	Low risk
								35	41.4115		1330	4229	1	0	0.813703	0.00663798	0.824358	0.803185	label=Low risk	Low risk
								52	46.5917		1336	4228	1	0	0.81351	0.00664219	0.82417	0.802988	label=Low risk	Low risk
								75	74.6251		1340	4227	2	0	0.813125	0.00665061	0.823794	0.802595	label=Low risk	Low risk
								46	46.2857		1344	4225	3	0	0.812548	0.00666325	0.823229	0.802005	label=Low risk	Low risk
								65	62.1685		1345	4222	1	0	0.812356	0.00666745	0.823041	0.801809	label=Low risk	Low risk
								43	45.0077		1352	4221	1	0	0.812163	0.00667166	0.822853	0.801612	label=Low risk	Low risk
								48	52.8806		1354	4220	1	0	0.811971	0.00667587	0.822665	0.801416	label=Low risk	Low risk
								64	64.235		1355	4219	1	0	0.811778	0.00668008	0.822477	0.801219	label=Low risk	Low risk
								68	71.8086		1361	4218	1	0	0.811586	0.00668429	0.822288	0.801023	label=Low risk	Low risk
								49	49.868		1366	4217	5	0	0.810624	0.00670531	0.821347	0.80004	label=Low risk	Low risk
								51	46.0634		1370	4212	1	0	0.810431	0.00670951	0.821159	0.799843	label=Low risk	Low risk
								68	62.4852		1373	4211	1	0	0.810239	0.00671371	0.820971	0.799647	label=Low risk	Low risk
								61	59.5997		1386	4210	1	0	0.810046	0.00671792	0.820782	0.79945	label=Low risk	Low risk
								38	39.3063		1391	4209	1	0	0.809854	0.00672212	0.820594	0.799254	label=Low risk	Low risk
								63	60.2588		1392	4208	1	0	0.809661	0.00672632	0.820406	0.799057	label=Low risk	Low risk
								44	37.7115		1395	4207	1	0	0.809469	0.00673052	0.820218	0.798861	label=Low risk	Low risk
								53	51.3536		1399	4206	2	0	0.809084	0.00673891	0.819841	0.798468	label=Low risk	Low risk
								50	56.7345		1403	4204	1	0	0.808891	0.00674311	0.819653	0.798271	label=Low risk	Low risk
								71	72.3763		1409	4203	2	0	0.808507	0.00675151	0.819276	0.797878	label=Low risk	Low risk
								46	50.444		1411	4201	1	0	0.808314	0.0067557	0.819088	0.797682	label=Low risk	Low risk
								62	64.9657		1414	4200	1	0	0.808122	0.0067599	0.8189	0.797485	label=Low risk	Low risk
								71	69.6899		1415	4199	1	0	0.807929	0.00676409	0.818712	0.797289	label=Low risk	Low risk
								47	44.7668		1417	4198	1	0	0.807737	0.00676829	0.818523	0.797092	label=Low risk	Low risk
								73	57.186		1419	4197	2	0	0.807352	0.00677667	0.818147	0.796699	label=Low risk	Low risk
								40	47.8231		1422	4195	1	0	0.807159	0.00678086	0.817958	0.796503	label=Low risk	Low risk
								73	70.2152		1423	4194	1	0	0.806967	0.00678506	0.81777	0.796307	label=Low risk	Low risk
								68	72.8237		1427	4193	2	0	0.806582	0.00679344	0.817393	0.795914	label=Low risk	Low risk
								49	45.5214		1428	4191	2	0	0.806197	0.00680182	0.817017	0.795521	label=Low risk	Low risk
								37	47.0818		1429	4189	1	0	0.806005	0.00680601	0.816828	0.795324	label=Low risk	Low risk
								57	52.7798		1434	4188	2	0	0.80562	0.00681438	0.816452	0.794931	label=Low risk	Low risk
								60	59.7914		1435	4186	1	0	0.805427	0.00681857	0.816263	0.794735	label=Low risk	Low risk
								50	44.4868		1436	4185	1	0	0.805235	0.00682276	0.816075	0.794539	label=Low risk	Low risk
								58	56.0853		1437	4184	1	0	0.805042	0.00682694	0.815887	0.794342	label=Low risk	Low risk
								40	46.2974		1439	4183	1	0	0.80485	0.00683113	0.815698	0.794146	label=Low risk	Low risk
								51	49.0435		1440	4182	1	0	0.804657	0.00683531	0.81551	0.793949	label=Low risk	Low risk
								69	58.4239		1441	4181	1	0	0.804465	0.0068395	0.815322	0.793753	label=Low risk	Low risk
								89	71.6364		1449	4180	2	0	0.80408	0.00684786	0.814945	0.79336	label=Low risk	Low risk
								62	59.919		1451	4178	1	0	0.803888	0.00685205	0.814756	0.793164	label=Low risk	Low risk
								62	57.3306		1453	4177	3	0	0.80331	0.00686459	0.814191	0.792575	label=Low risk	Low risk
								58	68.5448		1454	4174	1	0	0.803118	0.00686877	0.814003	0.792378	label=Low risk	Low risk
								45	53.0353		1456	4173	5	0	0.802156	0.00688967	0.813061	0.791396	label=Low risk	Low risk
								36	39.7188		1457	4168	3	0	0.801578	0.0069022	0.812496	0.790807	label=Low risk	Low risk
								63	63.1398		1463	4165	1	0	0.801386	0.00690637	0.812307	0.790611	label=Low risk	Low risk
								62	59.8887		1464	4164	1	0	0.801193	0.00691055	0.812119	0.790415	label=Low risk	Low risk
								42	46.2333		1465	4163	1	0	0.801001	0.00691472	0.81193	0.790218	label=Low risk	Low risk
								67	64.1109		1466	4162	1	0	0.800808	0.0069189	0.811742	0.790022	label=Low risk	Low risk
								60	55.4259		1469	4161	1	0	0.800616	0.00692307	0.811553	0.789826	label=Low risk	Low risk
								62	59.6117		1470	4160	1	0	0.800423	0.00692724	0.811365	0.789629	label=Low risk	Low risk
								74	76.5066		1473	4159	1	0	0.800231	0.00693141	0.811177	0.789433	label=Low risk	Low risk
								80	71.9107		1475	4158	2	0	0.799846	0.00693976	0.8108	0.78904	label=Low risk	Low risk
								58	56.1893		1476	4156	1	0	0.799654	0.00694393	0.810611	0.788844	label=Low risk	Low risk
								40	40.214		1477	4155	3	0	0.799076	0.00695644	0.810046	0.788255	label=Low risk	Low risk
								34	33.7787		1478	4152	1	0	0.798884	0.00696061	0.809857	0.788059	label=Low risk	Low risk
								43	53.9514		1480	4151	1	0	0.798691	0.00696478	0.809669	0.787863	label=Low risk	Low risk
								50	46.7724		1481	4150	1	0	0.798499	0.00696895	0.80948	0.787666	label=Low risk	Low risk
								56	52.1095		1483	4149	4	0	0.797729	0.00698561	0.808726	0.786881	label=Low risk	Low risk
								57	54.1637		1485	4145	1	0	0.797537	0.00698978	0.808538	0.786685	label=Low risk	Low risk
								52	47.9298		1486	4144	1	0	0.797344	0.00699394	0.808349	0.786489	label=Low risk	Low risk
								67	52.997		1487	4143	1	0	0.797152	0.00699811	0.808161	0.786293	label=Low risk	Low risk
								64	68.1779		1488	4142	1	0	0.796959	0.00700227	0.807972	0.786096	label=Low risk	Low risk
								63	59.081		1489	4141	1	0	0.796767	0.00700644	0.807784	0.7859	label=Low risk	Low risk
								66	70.8057		1490	4140	1	0	0.796574	0.0070106	0.807595	0.785704	label=Low risk	Low risk
								66	65.7687		1492	4139	2	0	0.796189	0.00701893	0.807218	0.785311	label=Low risk	Low risk
								63	58.0775		1493	4137	1	0	0.795997	0.00702309	0.80703	0.785115	label=Low risk	Low risk
								46	49.3712		1495	4136	2	0	0.795612	0.00703141	0.806652	0.784723	label=Low risk	Low risk
								51	54.1494		1496	4134	2	0	0.795227	0.00703973	0.806275	0.78433	label=Low risk	Low risk
								52	50.6402		1497	4132	3	0	0.79465	0.00705221	0.80571	0.783742	label=Low risk	Low risk
								40	45.4684		1498	4129	1	0	0.794457	0.00705637	0.805521	0.783545	label=Low risk	Low risk
								45	60.0952		1501	4128	1	0	0.794265	0.00706053	0.805333	0.783349	label=Low risk	Low risk
								57	64.3302		1504	4127	1	0	0.794072	0.00706468	0.805144	0.783153	label=Low risk	Low risk
								70	66.4752		1506	4126	4	0	0.793303	0.00708131	0.80439	0.782368	label=Low risk	Low risk
								65	59.9501		1509	4122	2	0	0.792918	0.00708962	0.804012	0.781976	label=Low risk	Low risk
								42	44.242		1510	4120	2	0	0.792533	0.00709793	0.803635	0.781584	label=Low risk	Low risk
								66	64.211		1511	4118	2	0	0.792148	0.00710624	0.803258	0.781191	label=Low risk	Low risk
								71	66.7512		1512	4116	1	0	0.791955	0.00711039	0.803069	0.780995	label=Low risk	Low risk
								66	70.9835		1513	4115	1	0	0.791763	0.00711454	0.802881	0.780799	label=Low risk	Low risk
								45	48.1149		1517	4114	1	0	0.79157	0.00711869	0.802692	0.780603	label=Low risk	Low risk
								59	57.771		1518	4113	1	0	0.791378	0.00712285	0.802504	0.780407	label=Low risk	Low risk
								54	60.0909		1521	4112	1	0	0.791186	0.007127	0.802315	0.780211	label=Low risk	Low risk
								46	48.4871		1524	4111	1	0	0.790993	0.00713115	0.802126	0.780014	label=Low risk	Low risk
								57	59.5426		1526	4110	1	0	0.790801	0.0071353	0.801938	0.779818	label=Low risk	Low risk
								71	62.8087		1529	4109	1	0	0.790608	0.00713945	0.801749	0.779622	label=Low risk	Low risk
								40	42.8136		1530	4108	1	0	0.790416	0.0071436	0.80156	0.779426	label=Low risk	Low risk
								36	41.0786		1532	4107	1	0	0.790223	0.00714775	0.801372	0.77923	label=Low risk	Low risk
								55	52.1766		1533	4106	1	0	0.790031	0.0071519	0.801183	0.779034	label=Low risk	Low risk
								53	48.8159		1534	4105	1	0	0.789838	0.00715605	0.800994	0.778838	label=Low risk	Low risk
								65	60.5713		1535	4104	1	0	0.789646	0.00716019	0.800806	0.778642	label=Low risk	Low risk
								44	46.9888		1536	4103	1	0	0.789453	0.00716434	0.800617	0.778446	label=Low risk	Low risk
								60	62.3356		1537	4102	1	0	0.789261	0.00716849	0.800428	0.778249	label=Low risk	Low risk
								51	46.8757		1539	4101	1	0	0.789069	0.00717264	0.80024	0.778053	label=Low risk	Low risk
								59	64.8387		1540	4100	1	0	0.788876	0.00717678	0.800051	0.777857	label=Low risk	Low risk
								61	57.8117		1541	4099	1	0	0.788684	0.00718093	0.799862	0.777661	label=Low risk	Low risk
								49	55.038		1546	4098	3	0	0.788106	0.00719337	0.799296	0.777073	label=Low risk	Low risk
								47	42.2854		1547	4095	2	0	0.787721	0.00720166	0.798919	0.776681	label=Low risk	Low risk
								52	59.7436		1553	4093	1	0	0.787529	0.0072058	0.79873	0.776485	label=Low risk	Low risk
								49	51.2065		1555	4092	1	0	0.787336	0.00720994	0.798541	0.776289	label=Low risk	Low risk
								83	72.1774		1556	4091	1	0	0.787144	0.00721409	0.798353	0.776093	label=Low risk	Low risk
								64	62.6562		1558	4090	2	0	0.786759	0.00722237	0.797975	0.7757	label=Low risk	Low risk
								62	55.8397		1562	4088	1	0	0.786567	0.00722651	0.797787	0.775504	label=Low risk	Low risk
								51	47.109		1565	4087	2	0	0.786182	0.0072348	0.797409	0.775112	label=Low risk	Low risk
								61	58.2138		1566	4085	1	0	0.785989	0.00723894	0.79722	0.774916	label=Low risk	Low risk
								39	39.9303		1567	4084	2	0	0.785604	0.00724722	0.796843	0.774524	label=Low risk	Low risk
								46	43.2564		1568	4082	1	0	0.785412	0.00725136	0.796654	0.774328	label=Low risk	Low risk
								46	47.8309		1571	4081	1	0	0.785219	0.0072555	0.796465	0.774132	label=Low risk	Low risk
								55	54.7521		1574	4080	3	0	0.784642	0.00726792	0.795899	0.773544	label=Low risk	Low risk
								57	53.965		1575	4077	1	0	0.78445	0.00727206	0.79571	0.773348	label=Low risk	Low risk
								37	42.9906		1576	4076	1	0	0.784257	0.0072762	0.795522	0.773152	label=Low risk	Low risk
								45	45.0523		1577	4075	1	0	0.784065	0.00728033	0.795333	0.772956	label=Low risk	Low risk
								35	38.527		1578	4074	1	0	0.783872	0.00728447	0.795144	0.77276	label=Low risk	Low risk
								34	41.5904		1579	4073	2	0	0.783487	0.00729275	0.794767	0.772368	label=Low risk	Low risk
								42	45.1992		1582	4071	1	0	0.783295	0.00729688	0.794578	0.772172	label=Low risk	Low risk
								49	43.2113		1584	4070	1	0	0.783102	0.00730102	0.794389	0.771976	label=Low risk	Low risk
								47	54.8873		1585	4069	1	0	0.78291	0.00730516	0.7942	0.77178	label=Low risk	Low risk
								58	53.3586		1587	4068	2	0	0.782525	0.00731343	0.793823	0.771388	label=Low risk	Low risk
								48	49.9123		1593	4066	1	0	0.782333	0.00731756	0.793634	0.771192	label=Low risk	Low risk
								43	47.3862		1596	4065	1	0	0.78214	0.0073217	0.793445	0.770996	label=Low risk	Low risk
								39	45.3246		1599	4064	1	0	0.781948	0.00732583	0.793256	0.7708	label=Low risk	Low risk
								51	55.7078		1603	4063	1	0	0.781755	0.00732997	0.793067	0.770604	label=Low risk	Low risk
								50	46.169		1604	4062	1	0	0.781563	0.0073341	0.792879	0.770408	label=Low risk	Low risk
								67	67.9893		1607	4061	1	0	0.78137	0.00733823	0.79269	0.770213	label=Low risk	Low risk
								45	43.8408		1609	4060	1	0	0.781178	0.00734237	0.792501	0.770017	label=Low risk	Low risk
								41	46.121		1610	4059	2	0	0.780793	0.00735063	0.792123	0.769625	label=Low risk	Low risk
								38	45.6065		1612	4057	2	0	0.780408	0.0073589	0.791746	0.769233	label=Low risk	Low risk
								66	65.517		1617	4055	1	0	0.780216	0.00736303	0.791557	0.769037	label=Low risk	Low risk
								54	55.3489		1618	4054	1	0	0.780023	0.00736716	0.791368	0.768841	label=Low risk	Low risk
								65	58.0286		1626	4053	1	0	0.779831	0.00737129	0.791179	0.768645	label=Low risk	Low risk
								45	56.4706		1632	4052	1	0	0.779638	0.00737542	0.79099	0.768449	label=Low risk	Low risk
								79	62.5923		1633	4051	2	0	0.779253	0.00738369	0.790612	0.768057	label=Low risk	Low risk
								63	52.6732		1637	4049	2	0	0.778868	0.00739195	0.790235	0.767666	label=Low risk	Low risk
								46	44.6618		1638	4047	1	0	0.778676	0.00739608	0.790046	0.76747	label=Low risk	Low risk
								39	35.8992		1644	4046	1	0	0.778483	0.00740021	0.789857	0.767274	label=Low risk	Low risk
								73	70.7834		1645	4045	1	0	0.778291	0.00740434	0.789668	0.767078	label=Low risk	Low risk
								39	37.8929		1646	4044	1	0	0.778099	0.00740846	0.789479	0.766882	label=Low risk	Low risk
								55	59.5034		1661	4043	1	0	0.777906	0.00741259	0.78929	0.766686	label=Low risk	Low risk
								71	63.8131		1664	4042	1	0	0.777714	0.00741672	0.789101	0.76649	label=Low risk	Low risk
								40	50.7374		1665	4041	1	0	0.777521	0.00742085	0.788913	0.766294	label=Low risk	Low risk
								49	53.1812		1667	4040	2	0	0.777136	0.00742911	0.788535	0.765903	label=Low risk	Low risk
								46	51.4918		1671	4038	1	0	0.776944	0.00743323	0.788346	0.765707	label=Low risk	Low risk
								51	46.6923		1674	4037	1	0	0.776751	0.00743736	0.788157	0.765511	label=Low risk	Low risk
								68	63.7753		1678	4036	1	0	0.776559	0.00744149	0.787968	0.765315	label=Low risk	Low risk
								60	48.9974		1679	4035	2	0	0.776174	0.00744974	0.78759	0.764923	label=Low risk	Low risk
								45	42.4731		1682	4033	1	0	0.775982	0.00745387	0.787401	0.764727	label=Low risk	Low risk
								56	59.2837		1683	4032	1	0	0.775789	0.00745799	0.787212	0.764532	label=Low risk	Low risk
								45	47.1471		1687	4031	1	0	0.775597	0.00746212	0.787023	0.764336	label=Low risk	Low risk
								45	49.6497		1689	4030	1	0	0.775404	0.00746624	0.786835	0.76414	label=Low risk	Low risk
								48	47.126		1693	4029	1	0	0.775212	0.00747037	0.786646	0.763944	label=Low risk	Low risk
								68	60.6254		1695	4028	2	0	0.774827	0.00747862	0.786268	0.763552	label=Low risk	Low risk
								61	58.3313		1697	4026	1	0	0.774634	0.00748274	0.786079	0.763357	label=Low risk	Low risk
								59	65.9048		1704	4025	2	0	0.774249	0.00749099	0.785701	0.762965	label=Low risk	Low risk
								41	43.9907		1707	4023	2	0	0.773865	0.00749924	0.785323	0.762573	label=Low risk	Low risk
								64	63.9651		1714	4021	3	0	0.773287	0.00751161	0.784756	0.761986	label=Low risk	Low risk
								39	44.5416		1715	4018	1	0	0.773095	0.00751573	0.784567	0.76179	label=Low risk	Low risk
								59	63.739		1716	4017	1	0	0.772902	0.00751986	0.784378	0.761594	label=Low risk	Low risk
								60	57.5344		1721	4016	1	0	0.77271	0.00752398	0.784189	0.761398	label=Low risk	Low risk
								43	47.9414		1726	4015	1	0	0.772517	0.0075281	0.784	0.761203	label=Low risk	Low risk
								60	61.707		1731	4014	1	0	0.772325	0.00753222	0.783811	0.761007	label=Low risk	Low risk
								68	67.8883		1737	4013	1	0	0.772132	0.00753635	0.783622	0.760811	label=Low risk	Low risk
								73	62.7241		1738	4012	2	0	0.771747	0.00754459	0.783244	0.76042	label=Low risk	Low risk
								64	64.6406		1741	4010	1	0	0.771555	0.00754871	0.783055	0.760224	label=Low risk	Low risk
								55	52.2914		1742	4009	1	0	0.771363	0.00755283	0.782866	0.760028	label=Low risk	Low risk
								43	42.9336		1743	4008	1	0	0.77117	0.00755695	0.782677	0.759832	label=Low risk	Low risk
								58	55.1461		1744	4007	3	0	0.770593	0.00756931	0.78211	0.759245	label=Low risk	Low risk
								65	68.5955		1748	4004	1	0	0.7704	0.00757343	0.781921	0.759049	label=Low risk	Low risk
								54	64.4331		1760	4003	1	0	0.770208	0.00757755	0.781732	0.758853	label=Low risk	Low risk
								62	56.2789		1765	4002	1	0	0.770015	0.00758167	0.781543	0.758658	label=Low risk	Low risk
								55	61.3346		1771	4001	1	0	0.769823	0.00758579	0.781354	0.758462	label=Low risk	Low risk
								61	56.4588		1772	4000	1	0	0.76963	0.00758991	0.781165	0.758266	label=Low risk	Low risk
								62	67.7671		1773	3999	1	0	0.769438	0.00759403	0.780976	0.75807	label=Low risk	Low risk
								60	55.4573		1777	3998	1	0	0.769246	0.00759815	0.780787	0.757875	label=Low risk	Low risk
								69	70.6228		1778	3997	1	0	0.769053	0.00760227	0.780598	0.757679	label=Low risk	Low risk
								35	36.3966		1780	3996	1	0	0.768861	0.00760639	0.780409	0.757483	label=Low risk	Low risk
								75	63.703		1784	3995	1	0	0.768668	0.00761051	0.78022	0.757288	label=Low risk	Low risk
								67	51.71		1785	3994	1	0	0.768476	0.00761463	0.780031	0.757092	label=Low risk	Low risk
								61	59.6442		1794	3993	1	0	0.768283	0.00761874	0.779842	0.756896	label=Low risk	Low risk
								42	47.4828		1797	3992	2	0	0.767898	0.00762698	0.779464	0.756505	label=Low risk	Low risk
								57	58.1219		1804	3990	1	0	0.767706	0.0076311	0.779275	0.756309	label=Low risk	Low risk
								63	56.3971		1805	3989	1	0	0.767513	0.00763522	0.779085	0.756113	label=Low risk	Low risk
								67	70.5676		1812	3988	2	0	0.767129	0.00764345	0.778707	0.755722	label=Low risk	Low risk
								48	54.3835		1813	3986	3	0	0.766551	0.0076558	0.77814	0.755135	label=Low risk	Low risk
								65	69.7254		1818	3983	2	0	0.766166	0.00766403	0.777762	0.754744	label=Low risk	Low risk
								70	73.7655		1819	3981	1	0	0.765974	0.00766815	0.777573	0.754548	label=Low risk	Low risk
								72	65.4988		1820	3980	3	0	0.765396	0.0076805	0.777006	0.753961	label=Low risk	Low risk
								56	49.6435		1822	3977	2	0	0.765012	0.00768873	0.776627	0.75357	label=Low risk	Low risk
								55	51.7831		1827	3975	2	0	0.764627	0.00769696	0.776249	0.753178	label=Low risk	Low risk
								56	60.2655		1828	3973	1	0	0.764434	0.00770108	0.77606	0.752983	label=Low risk	Low risk
								40	45.5613		1833	3972	1	0	0.764242	0.00770519	0.775871	0.752787	label=Low risk	Low risk
								45	43.2838		1837	3971	4	0	0.763472	0.00772165	0.775114	0.752004	label=Low risk	Low risk
								55	53.3389		1840	3967	1	0	0.763279	0.00772577	0.774925	0.751809	label=Low risk	Low risk
								46	42.6319		1841	3966	1	0	0.763087	0.00772988	0.774736	0.751613	label=Low risk	Low risk
								66	70.3627		1844	3965	2	0	0.762702	0.00773811	0.774358	0.751222	label=Low risk	Low risk
								54	54.1157		1846	3963	1	0	0.76251	0.00774222	0.774169	0.751026	label=Low risk	Low risk
								44	42.1468		1848	3962	1	0	0.762317	0.00774634	0.773979	0.750831	label=Low risk	Low risk
								58	54.4335		1849	3961	1	0	0.762125	0.00775045	0.77379	0.750635	label=Low risk	Low risk
								46	50.6834		1850	3960	1	0	0.761932	0.00775457	0.773601	0.750439	label=Low risk	Low risk
								81	75.6135		1854	3959	1	0	0.76174	0.00775868	0.773412	0.750244	label=Low risk	Low risk
								69	74.8584		1856	3958	4	0	0.76097	0.00777513	0.772655	0.749461	label=Low risk	Low risk
								56	50.7436		1859	3954	1	0	0.760778	0.00777925	0.772466	0.749266	label=Low risk	Low risk
								65	64.4434		1860	3953	1	0	0.760585	0.00778336	0.772277	0.74907	label=Low risk	Low risk
								73	70.6698		1862	3952	1	0	0.760393	0.00778747	0.772088	0.748875	label=Low risk	Low risk
								57	54.676		1863	3951	2	0	0.760008	0.0077957	0.771709	0.748484	label=Low risk	Low risk
								50	43.6426		1865	3949	1	0	0.759815	0.00779981	0.77152	0.748288	label=Low risk	Low risk
								43	43.4729		1866	3948	1	0	0.759623	0.00780392	0.771331	0.748092	label=Low risk	Low risk
								53	55.7632		1867	3947	1	0	0.75943	0.00780804	0.771142	0.747897	label=Low risk	Low risk
								57	58.0242		1870	3946	1	0	0.759238	0.00781215	0.770952	0.747701	label=Low risk	Low risk
								62	61.1026		1873	3945	2	0	0.758853	0.00782037	0.770574	0.74731	label=Low risk	Low risk
								64	64.8294		1875	3943	3	0	0.758276	0.00783271	0.770006	0.746724	label=Low risk	Low risk
								87	75.4286		1876	3940	3	0	0.757698	0.00784505	0.769439	0.746137	label=Low risk	Low risk
								36	45.0612		1877	3937	1	0	0.757506	0.00784916	0.769249	0.745941	label=Low risk	Low risk
								52	51.2924		1878	3936	2	0	0.757121	0.00785738	0.768871	0.74555	label=Low risk	Low risk
								35	40.4504		1880	3934	1	0	0.756928	0.00786149	0.768682	0.745355	label=Low risk	Low risk
								68	60.2031		1882	3933	1	0	0.756736	0.00786561	0.768492	0.745159	label=Low risk	Low risk
								47	45.4303		1886	3932	1	0	0.756543	0.00786972	0.768303	0.744964	label=Low risk	Low risk
								60	70.6911		1887	3931	2	0	0.756159	0.00787794	0.767925	0.744573	label=Low risk	Low risk
								52	61.3628		1889	3929	1	0	0.755966	0.00788205	0.767735	0.744377	label=Low risk	Low risk
								74	62.6323		1890	3928	2	0	0.755581	0.00789028	0.767357	0.743986	label=Low risk	Low risk
								58	46.0665		1893	3926	2	0	0.755196	0.0078985	0.766978	0.743595	label=Low risk	Low risk
								56	63.5721		1895	3924	2	0	0.754811	0.00790672	0.7666	0.743204	label=Low risk	Low risk
								50	54.3098		1896	3922	2	0	0.754426	0.00791494	0.766221	0.742813	label=Low risk	Low risk
								47	46.6966		1903	3920	1	0	0.754234	0.00791905	0.766032	0.742618	label=Low risk	Low risk
								48	51.9763		1906	3919	2	0	0.753849	0.00792727	0.765653	0.742227	label=Low risk	Low risk
								56	52.399		1907	3917	1	0	0.753657	0.00793139	0.765464	0.742031	label=Low risk	Low risk
								44	49.9483		1909	3916	1	0	0.753464	0.0079355	0.765275	0.741836	label=Low risk	Low risk
								44	43.1278		1910	3915	1	0	0.753272	0.00793961	0.765085	0.741641	label=Low risk	Low risk
								63	66.568		1914	3914	2	0	0.752887	0.00794783	0.764707	0.74125	label=Low risk	Low risk
								65	62.4937		1915	3912	1	0	0.752694	0.00795194	0.764517	0.741054	label=Low risk	Low risk
								56	47.4417		1916	3911	1	0	0.752502	0.00795605	0.764328	0.740859	label=Low risk	Low risk
								53	63.6761		1918	3910	1	0	0.752309	0.00796016	0.764139	0.740663	label=Low risk	Low risk
								45	47.6163		1919	3909	1	0	0.752117	0.00796427	0.763949	0.740468	label=Low risk	Low risk
								65	61.7275		1925	3908	1	0	0.751925	0.00796838	0.76376	0.740272	label=Low risk	Low risk
								62	56.9197		1926	3907	2	0	0.75154	0.0079766	0.763381	0.739882	label=Low risk	Low risk
								59	50.0508		1933	3905	1	0	0.751347	0.00798071	0.763192	0.739686	label=Low risk	Low risk
								62	62.065		1938	3904	1	0	0.751155	0.00798483	0.763003	0.739491	label=Low risk	Low risk
								69	76.4913		1941	3903	1	0	0.750962	0.00798894	0.762813	0.739295	label=Low risk	Low risk
								30	39.5734		1949	3902	2	0	0.750577	0.00799716	0.762435	0.738904	label=Low risk	Low risk
								38	43.8244		1950	3900	1	0	0.750385	0.00800127	0.762245	0.738709	label=Low risk	Low risk
								42	46.3793		1957	3899	2	0	0.75	0.00800949	0.761867	0.738318	label=Low risk	Low risk
								49	44.3243		1960	3897	3	0	0.749423	0.00802182	0.761299	0.737732	label=Low risk	Low risk
								60	60.0436		1961	3894	1	0	0.74923	0.00802593	0.761109	0.737537	label=Low risk	Low risk
								49	55.1429		1962	3893	1	0	0.749038	0.00803004	0.76092	0.737341	label=Low risk	Low risk
								48	52.9395		1965	3892	1	0	0.748845	0.00803415	0.76073	0.737146	label=Low risk	Low risk
								73	70.6269		1968	3891	1	0	0.748653	0.00803826	0.760541	0.73695	label=Low risk	Low risk
								72	62.8222		1974	3890	1	0	0.74846	0.00804237	0.760352	0.736755	label=Low risk	Low risk
								53	58.3464		1980	3889	1	0	0.748268	0.00804648	0.760162	0.73656	label=Low risk	Low risk
								58	57.3418		1982	3888	1	0	0.748075	0.0080506	0.759973	0.736364	label=Low risk	Low risk
								58	55.4742		1987	3887	2	0	0.747691	0.00805882	0.759594	0.735974	label=Low risk	Low risk
								67	74.5536		1989	3885	1	0	0.747498	0.00806293	0.759405	0.735778	label=Low risk	Low risk
								67	70.6608		1997	3884	1	0	0.747306	0.00806704	0.759215	0.735583	label=Low risk	Low risk
								68	71.4656		2014	3883	2	0	0.746921	0.00807526	0.758836	0.735192	label=Low risk	Low risk
								61	73.0242		2015	3881	2	0	0.746536	0.00808348	0.758458	0.734801	label=Low risk	Low risk
								69	47.4419		2016	3879	1	0	0.746343	0.00808759	0.758268	0.734606	label=Low risk	Low risk
								67	48.218		2018	3878	1	0	0.746151	0.0080917	0.758079	0.734411	label=Low risk	Low risk
								63	66.3607		2024	3877	1	0	0.745958	0.00809581	0.757889	0.734215	label=Low risk	Low risk
								35	39.0513		2025	3876	1	0	0.745766	0.00809992	0.7577	0.73402	label=Low risk	Low risk
								44	48.7018		2028	3875	1	0	0.745574	0.00810404	0.75751	0.733825	label=Low risk	Low risk
								77	68.0114		2029	3874	1	0	0.745381	0.00810815	0.757321	0.733629	label=Low risk	Low risk
								57	58.4329		2035	3873	1	0	0.745189	0.00811226	0.757132	0.733434	label=Low risk	Low risk
								61	55.3053		2038	3872	1	0	0.744996	0.00811637	0.756942	0.733239	label=Low risk	Low risk
								61	64.0056		2042	3871	1	0	0.744804	0.00812048	0.756753	0.733043	label=Low risk	Low risk
								54	50.2729		2044	3870	1	0	0.744611	0.00812459	0.756563	0.732848	label=Low risk	Low risk
								65	62.038		2050	3869	1	0	0.744419	0.0081287	0.756374	0.732653	label=Low risk	Low risk
								65	64.3864		2051	3868	1	0	0.744226	0.00813281	0.756184	0.732457	label=Low risk	Low risk
								59	49.9967		2054	3867	1	0	0.744034	0.00813693	0.755995	0.732262	label=Low risk	Low risk
								35	38.7157		2057	3866	2	0	0.743649	0.00814515	0.755616	0.731871	label=Low risk	Low risk
								50	54.9798		2060	3864	1	0	0.743457	0.00814926	0.755427	0.731676	label=Low risk	Low risk
								41	40.5878		2061	3863	1	0	0.743264	0.00815337	0.755237	0.731481	label=Low risk	Low risk
								36	43.142		2069	3862	1	0	0.743072	0.00815748	0.755048	0.731286	label=Low risk	Low risk
								46	43.4234		2073	3861	1	0	0.742879	0.00816159	0.754858	0.73109	label=Low risk	Low risk
								37	41.4042		2076	3860	1	0	0.742687	0.00816571	0.754669	0.730895	label=Low risk	Low risk
								51	51.4603		2085	3859	1	0	0.742494	0.00816982	0.754479	0.7307	label=Low risk	Low risk
								43	42.16		2086	3858	1	0	0.742302	0.00817393	0.75429	0.730504	label=Low risk	Low risk
								36	32.8746		2087	3857	1	0	0.742109	0.00817804	0.7541	0.730309	label=Low risk	Low risk
								51	48.7582		2088	3856	1	0	0.741917	0.00818215	0.753911	0.730114	label=Low risk	Low risk
								48	43.1322		2091	3855	1	0	0.741724	0.00818627	0.753721	0.729919	label=Low risk	Low risk
								38	42.1263		2099	3854	1	0	0.741532	0.00819038	0.753532	0.729723	label=Low risk	Low risk
								52	50.2063		2104	3853	1	0	0.741339	0.00819449	0.753342	0.729528	label=Low risk	Low risk
								35	35.4769		2126	3852	1	0	0.741147	0.0081986	0.753153	0.729333	label=Low risk	Low risk
								42	45.2001		2128	3851	1	0	0.740955	0.00820271	0.752963	0.729137	label=Low risk	Low risk
								52	48.8099		2135	3850	1	0	0.740762	0.00820683	0.752774	0.728942	label=Low risk	Low risk
								29	40.0679		2137	3849	1	0	0.74057	0.00821094	0.752584	0.728747	label=Low risk	Low risk
								34	37.4685		2141	3848	1	0	0.740377	0.00821505	0.752395	0.728552	label=Low risk	Low risk
								40	46.5621		2142	3847	1	0	0.740185	0.00821916	0.752205	0.728356	label=Low risk	Low risk
								28	31.9152		2148	3846	1	0	0.739992	0.00822328	0.752016	0.728161	label=Low risk	Low risk
								75	66.5076		2151	3845	1	0	0.7398	0.00822739	0.751826	0.727966	label=Low risk	Low risk
								62	57.47		2155	3844	1	0	0.739607	0.0082315	0.751637	0.727771	label=Low risk	Low risk
								73	71.0079		2169	3843	2	0	0.739222	0.00823973	0.751258	0.72738	label=Low risk	Low risk
								58	56.3199		2177	3841	2	0	0.738838	0.00824796	0.750878	0.72699	label=Low risk	Low risk
								53	60.8109		2182	3839	2	0	0.738453	0.00825618	0.750499	0.726599	label=Low risk	Low risk
								48	46.3744		2184	3837	2	0	0.738068	0.00826441	0.75012	0.726209	label=Low risk	Low risk
								42	45.6673		2185	3835	1	0	0.737875	0.00826852	0.749931	0.726014	label=Low risk	Low risk
								52	60.2186		2186	3834	1	0	0.737683	0.00827264	0.749741	0.725818	label=Low risk	Low risk
								67	67.8873		2188	3833	1	0	0.73749	0.00827675	0.749552	0.725623	label=Low risk	Low risk
								48	49.6738		2190	3832	2	0	0.737105	0.00828498	0.749172	0.725233	label=Low risk	Low risk
								51	63.0372		2196	3830	1	0	0.736913	0.00828909	0.748983	0.725038	label=Low risk	Low risk
								47	44.9073		2202	3829	1	0	0.736721	0.00829321	0.748793	0.724842	label=Low risk	Low risk
								71	67.2214		2205	3828	1	0	0.736528	0.00829732	0.748604	0.724647	label=Low risk	Low risk
								79	76.9557		2207	3827	2	0	0.736143	0.00830555	0.748225	0.724257	label=Low risk	Low risk
								53	53.0202		2211	3825	1	0	0.735951	0.00830967	0.748035	0.724062	label=Low risk	Low risk
								59	59.1856		2213	3824	1	0	0.735758	0.00831378	0.747845	0.723866	label=Low risk	Low risk
								61	63.7002		2215	3823	2	0	0.735373	0.00832201	0.747466	0.723476	label=Low risk	Low risk
								68	69.0984		2216	3821	1	0	0.735181	0.00832613	0.747277	0.723281	label=Low risk	Low risk
								52	59.2291		2217	3820	1	0	0.734988	0.00833024	0.747087	0.723086	label=Low risk	Low risk
								47	54.1442		2219	3819	2	0	0.734604	0.00833847	0.746708	0.722695	label=Low risk	Low risk
								63	66.8887		2222	3817	1	0	0.734411	0.00834259	0.746518	0.7225	label=Low risk	Low risk
								42	50.5849		2224	3816	1	0	0.734219	0.0083467	0.746329	0.722305	label=Low risk	Low risk
								81	71.8886		2225	3815	1	0	0.734026	0.00835082	0.746139	0.72211	label=Low risk	Low risk
								64	59.3093		2227	3814	1	0	0.733834	0.00835494	0.745949	0.721915	label=Low risk	Low risk
								58	57.3096		2228	3813	1	0	0.733641	0.00835905	0.74576	0.72172	label=Low risk	Low risk
								77	68.8124		2232	3812	1	0	0.733449	0.00836317	0.74557	0.721524	label=Low risk	Low risk
								57	54.2785		2233	3811	3	0	0.732871	0.00837552	0.745001	0.720939	label=Low risk	Low risk
								73	75.8353		2236	3808	2	0	0.732487	0.00838375	0.744622	0.720549	label=Low risk	Low risk
								51	49.3478		2238	3806	1	0	0.732294	0.00838787	0.744432	0.720354	label=Low risk	Low risk
								50	49.7744		2239	3805	2	0	0.731909	0.0083961	0.744053	0.719963	label=Low risk	Low risk
								69	64.9484		2243	3803	1	0	0.731717	0.00840022	0.743864	0.719768	label=Low risk	Low risk
								42	45.9312		2246	3802	1	0	0.731524	0.00840434	0.743674	0.719573	label=Low risk	Low risk
								47	37.2189		2247	3801	2	0	0.731139	0.00841258	0.743295	0.719183	label=Low risk	Low risk
								44	46.3761		2252	3799	1	0	0.730947	0.00841669	0.743105	0.718988	label=Low risk	Low risk
								44	47.6567		2253	3798	1	0	0.730754	0.00842081	0.742915	0.718793	label=Low risk	Low risk
								52	53.7704		2254	3797	2	0	0.73037	0.00842905	0.742536	0.718402	label=Low risk	Low risk
								59	60.168		2259	3795	1	0	0.730177	0.00843317	0.742346	0.718207	label=Low risk	Low risk
								66	64.5675		2262	3794	1	0	0.729985	0.00843729	0.742157	0.718012	label=Low risk	Low risk
								69	67.7467		2263	3793	1	0	0.729792	0.00844141	0.741967	0.717817	label=Low risk	Low risk
								86	76.412		2266	3792	1	0	0.7296	0.00844553	0.741777	0.717622	label=Low risk	Low risk
								40	32.4394		2267	3791	1	0	0.729407	0.00844965	0.741588	0.717427	label=Low risk	Low risk
								50	47.927		2268	3790	1	0	0.729215	0.00845377	0.741398	0.717232	label=Low risk	Low risk
								59	55.4992		2272	3789	1	0	0.729022	0.00845788	0.741208	0.717037	label=Low risk	Low risk
								44	47.7662		2279	3788	1	0	0.72883	0.008462	0.741018	0.716842	label=Low risk	Low risk
								64	59.3902		2280	3787	2	0	0.728445	0.00847025	0.740639	0.716452	label=Low risk	Low risk
								41	47.3801		2281	3785	2	0	0.72806	0.00847849	0.74026	0.716061	label=Low risk	Low risk
								50	57.9383		2282	3783	1	0	0.727868	0.00848261	0.74007	0.715866	label=Low risk	Low risk
								47	50.1197		2286	3782	2	0	0.727483	0.00849085	0.739691	0.715476	label=Low risk	Low risk
								52	44.9322		2288	3780	1	0	0.72729	0.00849497	0.739501	0.715281	label=Low risk	Low risk
								54	51.2858		2291	3779	1	0	0.727098	0.00849909	0.739311	0.715086	label=Low risk	Low risk
								71	64.7627		2298	3778	1	0	0.726905	0.00850321	0.739121	0.714891	label=Low risk	Low risk
								59	57.1254		2299	3777	1	0	0.726713	0.00850734	0.738932	0.714696	label=Low risk	Low risk
								44	53.1804		2302	3776	1	0	0.72652	0.00851146	0.738742	0.714501	label=Low risk	Low risk
								70	77.1002		2309	3775	1	0	0.726328	0.00851558	0.738552	0.714306	label=Low risk	Low risk
								50	49.0692		2313	3774	1	0	0.726135	0.0085197	0.738363	0.714111	label=Low risk	Low risk
								72	76.9829		2322	3773	1	0	0.725943	0.00852383	0.738173	0.713916	label=Low risk	Low risk
								60	69.835		2326	3772	1	0	0.725751	0.00852795	0.737983	0.713721	label=Low risk	Low risk
								54	55.1159		2331	3771	2	0	0.725366	0.0085362	0.737604	0.713331	label=Low risk	Low risk
								40	40.1228		2339	3769	2	0	0.724981	0.00854444	0.737224	0.712941	label=Low risk	Low risk
								79	74.9994		2348	3767	1	0	0.724788	0.00854857	0.737034	0.712746	label=Low risk	Low risk
								45	46.5331		2351	3766	1	0	0.724596	0.00855269	0.736845	0.712551	label=Low risk	Low risk
								51	47.6		2355	3765	1	0	0.724403	0.00855681	0.736655	0.712356	label=Low risk	Low risk
								63	66.4026		2356	3764	1	0	0.724211	0.00856094	0.736465	0.712161	label=Low risk	Low risk
								36	32.6051		2359	3763	1	0	0.724018	0.00856506	0.736275	0.711966	label=Low risk	Low risk
								42	42.5292		2362	3762	1	0	0.723826	0.00856919	0.736086	0.711771	label=Low risk	Low risk
								68	64.3689		2363	3761	1	0	0.723634	0.00857331	0.735896	0.711576	label=Low risk	Low risk
								59	51.3287		2365	3760	2	0	0.723249	0.00858156	0.735516	0.711186	label=Low risk	Low risk
								56	54.0434		2367	3758	1	0	0.723056	0.00858569	0.735326	0.710991	label=Low risk	Low risk
								40	37.5511		2380	3757	1	0	0.722864	0.00858982	0.735137	0.710796	label=Low risk	Low risk
								57	57.2265		2382	3756	1	0	0.722671	0.00859394	0.734947	0.710601	label=Low risk	Low risk
								51	52.924		2390	3755	1	0	0.722479	0.00859807	0.734757	0.710406	label=Low risk	Low risk
								45	43.3506		2394	3754	1	0	0.722286	0.0086022	0.734567	0.710211	label=Low risk	Low risk
								54	54.8776		2400	3753	1	0	0.722094	0.00860632	0.734378	0.710016	label=Low risk	Low risk
								46	57.2628		2406	3752	1	0	0.721901	0.00861045	0.734188	0.709821	label=Low risk	Low risk
								42	37.7944		2408	3751	2	0	0.721517	0.0086187	0.733808	0.709431	label=Low risk	Low risk
								64	67.4185		2409	3749	2	0	0.721132	0.00862696	0.733429	0.709041	label=Low risk	Low risk
								56	58.2578		2423	3747	1	0	0.720939	0.00863109	0.733239	0.708846	label=Low risk	Low risk
								54	57.5457		2432	3746	1	0	0.720747	0.00863522	0.733049	0.708651	label=Low risk	Low risk
								58	52.7694		2435	3745	1	0	0.720554	0.00863934	0.732859	0.708456	label=Low risk	Low risk
								57	52.2551		2441	3744	1	0	0.720362	0.00864347	0.732669	0.708261	label=Low risk	Low risk
								48	45.6578		2446	3743	1	0	0.720169	0.0086476	0.73248	0.708066	label=Low risk	Low risk
								40	41.6364		2448	3742	1	0	0.719977	0.00865173	0.73229	0.707871	label=Low risk	Low risk
								55	47.9108		2453	3741	1	0	0.719784	0.00865586	0.7321	0.707676	label=Low risk	Low risk
								66	62.7314		2456	3740	1	0	0.719592	0.00865999	0.73191	0.707481	label=Low risk	Low risk
								40	43.9072		2462	3739	1	0	0.7194	0.00866412	0.73172	0.707286	label=Low risk	Low risk
								43	47.1483		2467	3738	1	0	0.719207	0.00866825	0.73153	0.707091	label=Low risk	Low risk
								44	52.4526		2468	3737	1	0	0.719015	0.00867238	0.731341	0.706896	label=Low risk	Low risk
								63	58.7889		2472	3736	1	0	0.718822	0.00867651	0.731151	0.706701	label=Low risk	Low risk
								63	57.8288		2485	3735	1	0	0.71863	0.00868064	0.730961	0.706507	label=Low risk	Low risk
								49	48.9827		2492	3734	1	0	0.718437	0.00868478	0.730771	0.706312	label=Low risk	Low risk
								52	48.183		2493	3733	1	0	0.718245	0.00868891	0.730581	0.706117	label=Low risk	Low risk
								37	41.325		2498	3732	1	0	0.718052	0.00869304	0.730391	0.705922	label=Low risk	Low risk
								49	52.6431		2506	3731	1	0	0.71786	0.00869717	0.730202	0.705727	label=Low risk	Low risk
								47	44.7801		2511	3730	1	0	0.717667	0.0087013	0.730012	0.705532	label=Low risk	Low risk
								55	59.1828		2519	3729	1	0	0.717475	0.00870544	0.729822	0.705337	label=Low risk	Low risk
								45	50.2237		2522	3728	1	0	0.717283	0.00870957	0.729632	0.705142	label=Low risk	Low risk
								42	42.9473		2537	3727	1	0	0.71709	0.0087137	0.729442	0.704947	label=Low risk	Low risk
								37	35.6677		2540	3726	1	0	0.716898	0.00871783	0.729252	0.704752	label=Low risk	Low risk
								42	41.7135		2543	3725	1	0	0.716705	0.00872197	0.729062	0.704557	label=Low risk	Low risk
								34	38.9441		2545	3724	2	0	0.71632	0.00873024	0.728683	0.704168	label=Low risk	Low risk
								32	38.2373		2547	3722	1	0	0.716128	0.00873437	0.728493	0.703973	label=Low risk	Low risk
								48	44.2474		2549	3721	1	0	0.715935	0.0087385	0.728303	0.703778	label=Low risk	Low risk
								74	71.6423		2554	3720	1	0	0.715743	0.00874264	0.728113	0.703583	label=Low risk	Low risk
								40	36.2693		2557	3719	1	0	0.71555	0.00874677	0.727923	0.703388	label=Low risk	Low risk
								45	44.9261		2567	3718	1	0	0.715358	0.00875091	0.727733	0.703193	label=Low risk	Low risk
								53	52.4793		2573	3717	1	0	0.715166	0.00875505	0.727543	0.702998	label=Low risk	Low risk
								51	48.8227		2580	3716	1	0	0.714973	0.00875918	0.727353	0.702803	label=Low risk	Low risk
								50	49.0071		2581	3715	1	0	0.714781	0.00876332	0.727164	0.702609	label=Low risk	Low risk
								39	40.5454		2584	3714	1	0	0.714588	0.00876745	0.726974	0.702414	label=Low risk	Low risk
								60	56.6248		2591	3713	1	0	0.714396	0.00877159	0.726784	0.702219	label=Low risk	Low risk
								53	67.2127		2592	3712	2	0	0.714011	0.00877987	0.726404	0.701829	label=Low risk	Low risk
								45	44.5418		2602	3710	2	0	0.713626	0.00878814	0.726024	0.701439	label=Low risk	Low risk
								46	40.5589		2603	3708	1	0	0.713433	0.00879228	0.725834	0.701244	label=Low risk	Low risk
								51	54.9975		2604	3707	2	0	0.713048	0.00880056	0.725454	0.700855	label=Low risk	Low risk
								49	52.6275		2607	3705	1	0	0.712856	0.0088047	0.725264	0.70066	label=Low risk	Low risk
								44	40.9781		2609	3704	1	0	0.712664	0.00880884	0.725075	0.700465	label=Low risk	Low risk
								42	41.6506		2610	3703	2	0	0.712279	0.00881711	0.724695	0.700075	label=Low risk	Low risk
								50	50.1645		2615	3701	1	0	0.712086	0.00882125	0.724505	0.699881	label=Low risk	Low risk
								52	49.8679		2616	3700	1	0	0.711894	0.0088254	0.724315	0.699686	label=Low risk	Low risk
								37	38.3541		2618	3699	1	0	0.711701	0.00882954	0.724125	0.699491	label=Low risk	Low risk
								57	60.993		2624	3698	2	0	0.711316	0.00883782	0.723745	0.699101	label=Low risk	Low risk
								47	46.2391		2625	3696	1	0	0.711124	0.00884196	0.723555	0.698906	label=Low risk	Low risk
								35	38.8045		2626	3695	1	0	0.710931	0.0088461	0.723365	0.698712	label=Low risk	Low risk
								63	67.3584		2631	3694	1	0	0.710739	0.00885024	0.723175	0.698517	label=Low risk	Low risk
								44	40.0177		2632	3693	1	0	0.710547	0.00885439	0.722985	0.698322	label=Low risk	Low risk
								53	47.4282		2633	3692	2	0	0.710162	0.00886267	0.722605	0.697932	label=Low risk	Low risk
								65	58.7607		2639	3690	1	0	0.709969	0.00886682	0.722415	0.697737	label=Low risk	Low risk
								37	45.3071		2645	3689	1	0	0.709777	0.00887096	0.722225	0.697543	label=Low risk	Low risk
								46	40.8846		2646	3688	1	0	0.709584	0.0088751	0.722035	0.697348	label=Low risk	Low risk
								34	39.241		2648	3687	2	0	0.709199	0.00888339	0.721655	0.696958	label=Low risk	Low risk
								51	51.7084		2652	3685	1	0	0.709007	0.00888754	0.721465	0.696764	label=Low risk	Low risk
								48	45.7986		2654	3684	1	0	0.708814	0.00889168	0.721276	0.696569	label=Low risk	Low risk
								51	58.8889		2656	3683	2	0	0.70843	0.00889998	0.720896	0.696179	label=Low risk	Low risk
								31	35.0414		2657	3681	1	0	0.708237	0.00890412	0.720706	0.695984	label=Low risk	Low risk
								34	38.0532		2659	3680	1	0	0.708045	0.00890827	0.720516	0.69579	label=Low risk	Low risk
								32	35.0667		2666	3679	1	0	0.707852	0.00891242	0.720326	0.695595	label=Low risk	Low risk
								48	48.6446		2668	3678	1	0	0.70766	0.00891656	0.720136	0.6954	label=Low risk	Low risk
								43	49.5422		2673	3677	1	0	0.707467	0.00892071	0.719946	0.695205	label=Low risk	Low risk
								64	55.9356		2681	3676	1	0	0.707275	0.00892486	0.719756	0.69501	label=Low risk	Low risk
								45	46.1283		2682	3675	2	0	0.70689	0.00893316	0.719376	0.694621	label=Low risk	Low risk
								65	55.8274		2683	3673	1	0	0.706697	0.0089373	0.719186	0.694426	label=Low risk	Low risk
								45	43.86		2684	3672	1	0	0.706505	0.00894145	0.718996	0.694231	label=Low risk	Low risk
								59	54.3479		2687	3671	1	0	0.706313	0.0089456	0.718806	0.694037	label=Low risk	Low risk
								47	42.4098		2692	3670	1	0	0.70612	0.00894975	0.718616	0.693842	label=Low risk	Low risk
								38	42.5568		2705	3669	1	0	0.705928	0.0089539	0.718426	0.693647	label=Low risk	Low risk
								48	46.214		2710	3668	1	0	0.705735	0.00895805	0.718236	0.693452	label=Low risk	Low risk
								30	33.3621		2728	3667	1	0	0.705543	0.00896221	0.718045	0.693258	label=Low risk	Low risk
								57	56.6795		2731	3666	1	0	0.70535	0.00896636	0.717855	0.693063	label=Low risk	Low risk
								77	68.0367		2736	3665	2	0	0.704965	0.00897466	0.717475	0.692673	label=Low risk	Low risk
								70	75.278		2737	3663	1	0	0.704773	0.00897881	0.717285	0.692479	label=Low risk	Low risk
								53	56.3534		2739	3662	1	0	0.70458	0.00898297	0.717095	0.692284	label=Low risk	Low risk
								46	45.3065		2748	3661	1	0	0.704388	0.00898712	0.716905	0.692089	label=Low risk	Low risk
								47	47.2225		2750	3660	1	0	0.704196	0.00899127	0.716715	0.691895	label=Low risk	Low risk
								54	47.8101		2752	3659	1	0	0.704003	0.00899543	0.716525	0.6917	label=Low risk	Low risk
								18	33.6068		2753	3658	1	0	0.703811	0.00899958	0.716335	0.691505	label=Low risk	Low risk
								53	49.2466		2757	3657	1	0	0.703618	0.00900373	0.716145	0.69131	label=Low risk	Low risk
								30	38.6938		2758	3656	1	0	0.703426	0.00900789	0.715955	0.691116	label=Low risk	Low risk
								53	45.5997		2760	3655	1	0	0.703233	0.00901204	0.715765	0.690921	label=Low risk	Low risk
								43	45.8365		2761	3654	2	0	0.702848	0.00902036	0.715385	0.690531	label=Low risk	Low risk
								62	63.7042		2764	3652	1	0	0.702656	0.00902451	0.715195	0.690337	label=Low risk	Low risk
								42	50.0434		2769	3651	2	0	0.702271	0.00903283	0.714815	0.689947	label=Low risk	Low risk
								42	34.6761		2773	3649	2	0	0.701886	0.00904114	0.714435	0.689558	label=Low risk	Low risk
								47	45.4265		2780	3647	1	0	0.701694	0.0090453	0.714244	0.689363	label=Low risk	Low risk
								31	36.5862		2792	3646	1	0	0.701501	0.00904946	0.714054	0.689169	label=Low risk	Low risk
								60	50.5935		2798	3645	1	0	0.701309	0.00905362	0.713864	0.688974	label=Low risk	Low risk
								65	65.4118		2800	3644	1	0	0.701116	0.00905778	0.713674	0.688779	label=Low risk	Low risk
								64	56.0411		2802	3643	1	0	0.700924	0.00906194	0.713484	0.688585	label=Low risk	Low risk
								56	52.6002		2819	3642	1	0	0.700731	0.0090661	0.713294	0.68839	label=Low risk	Low risk
								53	52.6829		2828	3641	1	0	0.700539	0.00907026	0.713104	0.688195	label=Low risk	Low risk
								63	64.7785		2834	3640	1	0	0.700346	0.00907442	0.712914	0.688001	label=Low risk	Low risk
								40	50.5333		2836	3639	1	0	0.700154	0.00907858	0.712724	0.687806	label=Low risk	Low risk
								31	33.5926		2846	3638	1	0	0.699962	0.00908274	0.712534	0.687611	label=Low risk	Low risk
								45	32.1422		2851	3637	1	0	0.699769	0.0090869	0.712344	0.687416	label=Low risk	Low risk
								62	61.4972		2862	3636	1	0	0.699577	0.00909106	0.712153	0.687222	label=Low risk	Low risk
								46	44.7334		2870	3635	1	0	0.699384	0.00909523	0.711963	0.687027	label=Low risk	Low risk
								43	48.3864		2872	3634	1	0	0.699192	0.00909939	0.711773	0.686833	label=Low risk	Low risk
								30	35.8458		2883	3633	1	0	0.698999	0.00910355	0.711583	0.686638	label=Low risk	Low risk
								67	64.1029		2884	3632	1	0	0.698807	0.00910772	0.711393	0.686443	label=Low risk	Low risk
								42	40.7627		2885	3631	1	0	0.698614	0.00911188	0.711203	0.686249	label=Low risk	Low risk
								35	40.3349		2895	3630	2	0	0.698229	0.00912021	0.710823	0.685859	label=Low risk	Low risk
								59	62.1257		2910	3628	2	0	0.697844	0.00912854	0.710442	0.68547	label=Low risk	Low risk
								50	53.6799		2911	3626	1	0	0.697652	0.00913271	0.710252	0.685275	label=Low risk	Low risk
								65	60.1157		2914	3625	2	0	0.697267	0.00914104	0.709872	0.684886	label=Low risk	Low risk
								47	55.5095		2920	3623	1	0	0.697075	0.00914521	0.709682	0.684691	label=Low risk	Low risk
								44	45.0473		2925	3622	1	0	0.696882	0.00914938	0.709492	0.684497	label=Low risk	Low risk
								51	48.2607		2926	3621	1	0	0.69669	0.00915354	0.709302	0.684302	label=Low risk	Low risk
								43	39.9467		2931	3620	1	0	0.696497	0.00915771	0.709111	0.684108	label=Low risk	Low risk
								18	30.6037		2935	3619	1	0	0.696305	0.00916188	0.708921	0.683913	label=Low risk	Low risk
								34	37.0505		2936	3618	1	0	0.696112	0.00916605	0.708731	0.683718	label=Low risk	Low risk
								51	50.7907		2937	3617	1	0	0.69592	0.00917022	0.708541	0.683524	label=Low risk	Low risk
								46	45.7793		2939	3616	2	0	0.695535	0.00917856	0.708161	0.683134	label=Low risk	Low risk
								39	40.2938		2942	3614	1	0	0.695343	0.00918273	0.707971	0.68294	label=Low risk	Low risk
								53	53.4181		2950	3613	1	0	0.69515	0.0091869	0.70778	0.682745	label=Low risk	Low risk
								51	45.1062		2951	3612	1	0	0.694958	0.00919108	0.70759	0.682551	label=Low risk	Low risk
								39	40.4258		2956	3611	1	0	0.694765	0.00919525	0.7074	0.682356	label=Low risk	Low risk
								42	48.041		2963	3610	1	0	0.694573	0.00919942	0.70721	0.682161	label=Low risk	Low risk
								42	41.1588		2967	3609	1	0	0.69438	0.00920359	0.70702	0.681967	label=Low risk	Low risk
								45	45.5475		2971	3608	1	0	0.694188	0.00920777	0.706829	0.681772	label=Low risk	Low risk
								56	54.9919		2975	3607	2	0	0.693803	0.00921611	0.706449	0.681383	label=Low risk	Low risk
								57	55.95		2976	3605	1	0	0.69361	0.00922029	0.706259	0.681189	label=Low risk	Low risk
								37	41.9431		2977	3604	1	0	0.693418	0.00922446	0.706069	0.680994	label=Low risk	Low risk
								30	32.573		2978	3603	1	0	0.693226	0.00922864	0.705879	0.680799	label=Low risk	Low risk
								49	47.8207		2980	3602	1	0	0.693033	0.00923282	0.705688	0.680605	label=Low risk	Low risk
								52	50.5611		2981	3601	2	0	0.692648	0.00924117	0.705308	0.680216	label=Low risk	Low risk
								45	39.4295		2983	3599	2	0	0.692263	0.00924953	0.704928	0.679826	label=Low risk	Low risk
								47	49.3269		2986	3597	1	0	0.692071	0.0092537	0.704737	0.679632	label=Low risk	Low risk
								36	40.0243		2993	3596	1	0	0.691878	0.00925788	0.704547	0.679437	label=Low risk	Low risk
								26	29.5069		2996	3595	2	0	0.691493	0.00926624	0.704167	0.679048	label=Low risk	Low risk
								39	43.5303		3003	3593	2	0	0.691109	0.0092746	0.703786	0.678659	label=Low risk	Low risk
								45	40.2523		3005	3591	1	0	0.690916	0.00927878	0.703596	0.678465	label=Low risk	Low risk
								57	58.5083		3016	3590	1	0	0.690724	0.00928296	0.703406	0.67827	label=Low risk	Low risk
								50	48.6289		3019	3589	1	0	0.690531	0.00928715	0.703216	0.678076	label=Low risk	Low risk
								68	72.0598		3022	3588	1	0	0.690339	0.00929133	0.703025	0.677881	label=Low risk	Low risk
								35	41.1564		3025	3587	1	0	0.690146	0.00929551	0.702835	0.677686	label=Low risk	Low risk
								52	47.4044		3033	3586	1	0	0.689954	0.00929969	0.702645	0.677492	label=Low risk	Low risk
								55	50.8465		3034	3585	1	0	0.689761	0.00930388	0.702455	0.677297	label=Low risk	Low risk
								70	64.7066		3035	3584	1	0	0.689569	0.00930806	0.702264	0.677103	label=Low risk	Low risk
								52	54.4498		3041	3583	1	0	0.689376	0.00931225	0.702074	0.676908	label=Low risk	Low risk
								53	42.4272		3052	3582	2	0	0.688992	0.00932062	0.701694	0.676519	label=Low risk	Low risk
								45	44.6649		3058	3580	2	0	0.688607	0.00932899	0.701313	0.67613	label=Low risk	Low risk
								61	64.816		3065	3578	1	0	0.688414	0.00933317	0.701123	0.675936	label=Low risk	Low risk
								42	43.2331		3079	3577	1	0	0.688222	0.00933736	0.700933	0.675741	label=Low risk	Low risk
								41	42.5426		3087	3576	1	0	0.688029	0.00934155	0.700742	0.675547	label=Low risk	Low risk
								58	58.9484		3095	3575	1	0	0.687837	0.00934574	0.700552	0.675352	label=Low risk	Low risk
								47	43.8862		3102	3574	1	0	0.687644	0.00934993	0.700362	0.675158	label=Low risk	Low risk
								50	39.35		3105	3573	1	0	0.687452	0.00935412	0.700172	0.674963	label=Low risk	Low risk
								58	50.8054		3106	3572	1	0	0.687259	0.0093583	0.699981	0.674769	label=Low risk	Low risk
								40	38.1775		3108	3571	1	0	0.687067	0.00936249	0.699791	0.674574	label=Low risk	Low risk
								52	50.7268		3114	3570	1	0	0.686875	0.00936669	0.699601	0.67438	label=Low risk	Low risk
								35	44.3144		3123	3569	2	0	0.68649	0.00937507	0.69922	0.673991	label=Low risk	Low risk
								67	66.9287		3130	3567	1	0	0.686297	0.00937926	0.69903	0.673796	label=Low risk	Low risk
								40	44.0489		3131	3566	1	0	0.686105	0.00938345	0.69884	0.673602	label=Low risk	Low risk
								51	49.2017		3136	3565	1	0	0.685912	0.00938765	0.698649	0.673407	label=Low risk	Low risk
								65	62.3334		3137	3564	1	0	0.68572	0.00939184	0.698459	0.673213	label=Low risk	Low risk
								42	46.6841		3151	3563	1	0	0.685527	0.00939603	0.698269	0.673018	label=Low risk	Low risk
								36	39.9403		3158	3562	1	0	0.685335	0.00940023	0.698079	0.672824	label=Low risk	Low risk
								52	52.953		3166	3561	2	0	0.68495	0.00940862	0.697698	0.672435	label=Low risk	Low risk
								48	43.2641		3169	3559	1	0	0.684758	0.00941281	0.697508	0.67224	label=Low risk	Low risk
								66	66.073		3177	3558	2	0	0.684373	0.00942121	0.697127	0.671851	label=Low risk	Low risk
								47	45.828		3183	3556	1	0	0.68418	0.0094254	0.696937	0.671657	label=Low risk	Low risk
								54	54.0081		3185	3555	1	0	0.683988	0.0094296	0.696746	0.671463	label=Low risk	Low risk
								59	54.4481		3191	3554	1	0	0.683795	0.0094338	0.696556	0.671268	label=Low risk	Low risk
								50	55.402		3192	3553	1	0	0.683603	0.009438	0.696366	0.671074	label=Low risk	Low risk
								73	72.3631		3196	3552	1	0	0.68341	0.0094422	0.696176	0.670879	label=Low risk	Low risk
								65	60.5971		3200	3551	1	0	0.683218	0.0094464	0.695985	0.670685	label=Low risk	Low risk
								58	56.8331		3207	3550	1	0	0.683025	0.0094506	0.695795	0.67049	label=Low risk	Low risk
								32	32.1293		3241	3549	2	0	0.68264	0.009459	0.695414	0.670101	label=Low risk	Low risk
								52	49.1194		3245	3547	1	0	0.682448	0.0094632	0.695224	0.669907	label=Low risk	Low risk
								35	32.4581		3249	3546	1	0	0.682256	0.0094674	0.695034	0.669713	label=Low risk	Low risk
								41	40.802		3253	3545	1	0	0.682063	0.00947161	0.694843	0.669518	label=Low risk	Low risk
								45	48.4839		3254	3544	1	0	0.681871	0.00947581	0.694653	0.669324	label=Low risk	Low risk
								29	32.8481		3261	3543	1	0	0.681678	0.00948001	0.694463	0.669129	label=Low risk	Low risk
								35	39.6842		3263	3542	1	0	0.681486	0.00948422	0.694272	0.668935	label=Low risk	Low risk
								35	33.982		3271	3541	1	0	0.681293	0.00948842	0.694082	0.66874	label=Low risk	Low risk
								49	52.0236		3274	3540	1	0	0.681101	0.00949263	0.693891	0.668546	label=Low risk	Low risk
								40	40.0163		3282	3539	1	0	0.680908	0.00949683	0.693701	0.668352	label=Low risk	Low risk
								40	48.069		3284	3538	1	0	0.680716	0.00950104	0.693511	0.668157	label=Low risk	Low risk
								37	49.266		3285	3537	1	0	0.680523	0.00950525	0.69332	0.667963	label=Low risk	Low risk
								60	51.2331		3287	3536	1	0	0.680331	0.00950945	0.69313	0.667768	label=Low risk	Low risk
								37	35.3131		3289	3535	1	0	0.680139	0.00951366	0.69294	0.667574	label=Low risk	Low risk
								37	37.3686		3298	3534	1	0	0.679946	0.00951787	0.692749	0.66738	label=Low risk	Low risk
								25	32.28		3301	3533	1	0	0.679754	0.00952208	0.692559	0.667185	label=Low risk	Low risk
								40	36.8153		3308	3532	1	0	0.679561	0.00952629	0.692369	0.666991	label=Low risk	Low risk
								44	42.2802		3315	3531	1	0	0.679369	0.0095305	0.692178	0.666796	label=Low risk	Low risk
								34	39.7982		3319	3530	2	0	0.678984	0.00953892	0.691797	0.666408	label=Low risk	Low risk
								45	37.12		3331	3528	1	0	0.678791	0.00954313	0.691607	0.666213	label=Low risk	Low risk
								48	43.4596		3339	3527	1	0	0.678599	0.00954734	0.691417	0.666019	label=Low risk	Low risk
								71	61.7		3344	3526	1	0	0.678406	0.00955156	0.691226	0.665824	label=Low risk	Low risk
								44	46.1661		3353	3525	1	0	0.678214	0.00955577	0.691036	0.66563	label=Low risk	Low risk
								53	53.8888		3364	3524	1	0	0.678022	0.00955998	0.690846	0.665436	label=Low risk	Low risk
								51	52.1815		3367	3523	1	0	0.677829	0.0095642	0.690655	0.665241	label=Low risk	Low risk
								50	45.3217		3368	3522	1	0	0.677637	0.00956841	0.690465	0.665047	label=Low risk	Low risk
								40	42.594		3373	3521	1	0	0.677444	0.00957263	0.690274	0.664852	label=Low risk	Low risk
								51	46.2973		3374	3520	2	0	0.677059	0.00958106	0.689894	0.664464	label=Low risk	Low risk
								45	43.4643		3375	3518	1	0	0.676867	0.00958528	0.689703	0.664269	label=Low risk	Low risk
								43	36.2383		3381	3517	1	0	0.676674	0.00958949	0.689513	0.664075	label=Low risk	Low risk
								34	42.0367		3387	3516	1	0	0.676482	0.00959371	0.689322	0.663881	label=Low risk	Low risk
								61	60.5761		3389	3515	1	0	0.676289	0.00959793	0.689132	0.663686	label=Low risk	Low risk
								70	68.1754		3396	3514	1	0	0.676097	0.00960215	0.688942	0.663492	label=Low risk	Low risk
								45	38.7212		3402	3513	1	0	0.675905	0.00960637	0.688751	0.663298	label=Low risk	Low risk
								69	68.2177		3405	3512	2	0	0.67552	0.00961481	0.68837	0.662909	label=Low risk	Low risk
								18	32.6717		3409	3510	1	0	0.675327	0.00961903	0.68818	0.662715	label=Low risk	Low risk
								18	37.8158		3416	3509	2	0	0.674942	0.00962747	0.687799	0.662326	label=Low risk	Low risk
								45	49.5433		3418	3507	1	0	0.67475	0.0096317	0.687609	0.662132	label=Low risk	Low risk
								52	51.0623		3429	3506	1	0	0.674557	0.00963592	0.687418	0.661937	label=Low risk	Low risk
								44	46.5011		3433	3505	1	0	0.674365	0.00964014	0.687228	0.661743	label=Low risk	Low risk
								45	43.1202		3434	3504	1	0	0.674172	0.00964437	0.687037	0.661549	label=Low risk	Low risk
								56	57.998		3439	3503	1	0	0.67398	0.00964859	0.686847	0.661354	label=Low risk	Low risk
								32	33.4445		3444	3502	1	0	0.673788	0.00965282	0.686656	0.66116	label=Low risk	Low risk
								63	60.5297		3451	3501	1	0	0.673595	0.00965705	0.686466	0.660966	label=Low risk	Low risk
								61	56.1393		3457	3500	1	0	0.673403	0.00966127	0.686275	0.660771	label=Low risk	Low risk
								40	40.6017		3463	3499	1	0	0.67321	0.0096655	0.686085	0.660577	label=Low risk	Low risk
								48	44.9831		3470	3498	1	0	0.673018	0.00966973	0.685895	0.660383	label=Low risk	Low risk
								52	49.299		3478	3497	1	0	0.672825	0.00967396	0.685704	0.660188	label=Low risk	Low risk
								33	47.3108		3492	3496	1	0	0.672633	0.00967819	0.685514	0.659994	label=Low risk	Low risk
								49	42.1676		3504	3495	1	0	0.67244	0.00968242	0.685323	0.6598	label=Low risk	Low risk
								39	39.7336		3506	3494	2	0	0.672055	0.00969088	0.684942	0.659411	label=Low risk	Low risk
								51	45.0447		3527	3492	1	0	0.671863	0.00969511	0.684752	0.659217	label=Low risk	Low risk
								48	52.1605		3535	3491	1	0	0.671671	0.00969934	0.684561	0.659022	label=Low risk	Low risk
								41	42.8747		3559	3490	1	0	0.671478	0.00970357	0.684371	0.658828	label=Low risk	Low risk
								52	53.2627		3561	3489	1	0	0.671286	0.00970781	0.68418	0.658634	label=Low risk	Low risk
								43	42.3628		3574	3488	1	0	0.671093	0.00971204	0.68399	0.65844	label=Low risk	Low risk
								47	42.3984		3575	3487	1	0	0.670901	0.00971627	0.683799	0.658245	label=Low risk	Low risk
								80	73.6803		3582	3486	1	0	0.670708	0.00972051	0.683609	0.658051	label=Low risk	Low risk
								43	45.8188		3588	3485	1	0	0.670516	0.00972475	0.683418	0.657857	label=Low risk	Low risk
								46	41.8853		3618	3484	1	0	0.670323	0.00972898	0.683228	0.657662	label=Low risk	Low risk
								64	58.8547		3621	3483	1	0	0.670131	0.00973322	0.683038	0.657468	label=Low risk	Low risk
								60	51.1209		3623	3482	1	0	0.669938	0.00973746	0.682847	0.657274	label=Low risk	Low risk
								49	48.451		3632	3481	1	0	0.669746	0.00974169	0.682657	0.65708	label=Low risk	Low risk
								45	42.4852		3641	3480	1	0	0.669554	0.00974593	0.682466	0.656885	label=Low risk	Low risk
								36	40.1852		3642	3479	1	0	0.669361	0.00975017	0.682276	0.656691	label=Low risk	Low risk
								66	67.3464		3643	3478	1	0	0.669169	0.00975441	0.682085	0.656497	label=Low risk	Low risk
								18	33.8568		3647	3477	1	0	0.668976	0.00975865	0.681895	0.656302	label=Low risk	Low risk
								73	65.1495		3649	3476	1	0	0.668784	0.00976289	0.681704	0.656108	label=Low risk	Low risk
								24	32.0493		3651	3475	1	0	0.668591	0.00976713	0.681514	0.655914	label=Low risk	Low risk
								41	36.8435		3652.4	3474	0	3474	0.668591	0.00976713	0.681514	0.655914	label=Low risk	Low risk
								61	56.5357		0	5196	92	0	0.982294	0.00186253	0.985886	0.978715	label=High risk	High risk
								50	51.2715		1	5104	5	0	0.981332	0.00191341	0.985019	0.977658	label=High risk	High risk
								34	36.3532		4	5099	2	0	0.980947	0.00193342	0.984671	0.977237	label=High risk	High risk
								63	55.838		5	5097	3	0	0.98037	0.00196307	0.984149	0.976605	label=High risk	High risk
								29	30.4036		6	5094	4	0	0.9796	0.00200198	0.983451	0.975763	label=High risk	High risk
								44	39.163		7	5090	5	0	0.978637	0.00204966	0.982577	0.974714	label=High risk	High risk
								36	32.4671		8	5085	6	0	0.977483	0.00210557	0.981525	0.973457	label=High risk	High risk
								53	43.0314		9	5079	4	0	0.976713	0.0021421	0.980822	0.972621	label=High risk	High risk
								48	40.051		10	5075	2	0	0.976328	0.00216016	0.98047	0.972203	label=High risk	High risk
								53	52.8986		11	5073	1	0	0.976135	0.00216914	0.980294	0.971994	label=High risk	High risk
								62	56.5443		12	5072	2	0	0.975751	0.00218699	0.979942	0.971577	label=High risk	High risk
								60	57.4201		13	5070	2	0	0.975366	0.00220471	0.979589	0.97116	label=High risk	High risk
								39	40.5651		14	5068	6	0	0.974211	0.00225713	0.97853	0.969911	label=High risk	High risk
								48	51.6835		15	5062	4	0	0.973441	0.00229148	0.977823	0.969079	label=High risk	High risk
								44	41.2494		16	5058	1	0	0.973249	0.00229999	0.977646	0.968871	label=High risk	High risk
								43	45.2142		18	5057	1	0	0.973056	0.00230848	0.977469	0.968664	label=High risk	High risk
								44	40.2265		20	5056	1	0	0.972864	0.00231694	0.977292	0.968456	label=High risk	High risk
								49.9521	47.1988		21	5055	4	0	0.972094	0.0023505	0.976583	0.967626	label=High risk	High risk
								51.1403	52.8404		23	5051	1	0	0.971901	0.00235883	0.976405	0.967419	label=High risk	High risk
								53.1335	52.0908		24	5050	1	0	0.971709	0.00236713	0.976228	0.967211	label=High risk	High risk
								52.1697	52.1661		26	5049	1	0	0.971517	0.0023754	0.97605	0.967004	label=High risk	High risk
								54.13	51.3068		27	5048	1	0	0.971324	0.00238365	0.975873	0.966797	label=High risk	High risk
								55.1458	52.5971		28	5047	2	0	0.970939	0.00240007	0.975517	0.966383	label=High risk	High risk
								30.9979	31.7859		29	5045	1	0	0.970747	0.00240824	0.97534	0.966176	label=High risk	High risk
								33.1499	36.9158		32	5044	2	0	0.970362	0.00242451	0.974984	0.965762	label=High risk	High risk
								34.0397	38.3444		33	5042	1	0	0.970169	0.00243261	0.974806	0.965555	label=High risk	High risk
								35.3265	39.3716		34	5041	1	0	0.969977	0.00244069	0.974628	0.965348	label=High risk	High risk
								36.4052	42.1149		37	5040	1	0	0.969784	0.00244874	0.97445	0.965141	label=High risk	High risk
								38.256	45.5119		43	5039	2	0	0.9694	0.00246478	0.974094	0.964728	label=High risk	High risk
								56.9008	61.0064		44	5037	2	0	0.969015	0.00248073	0.973738	0.964315	label=High risk	High risk
								55.9973	60.8178		46	5035	1	0	0.968822	0.00248866	0.973559	0.964108	label=High risk	High risk
								58.1711	66.5592		52	5034	1	0	0.96863	0.00249658	0.973381	0.963902	label=High risk	High risk
								59.1869	67.771		53	5033	1	0	0.968437	0.00250448	0.973203	0.963695	label=High risk	High risk
								60.1917	64.6035		55	5032	1	0	0.968245	0.00251235	0.973024	0.963489	label=High risk	High risk
								61.2266	64.6943		56	5031	1	0	0.968052	0.0025202	0.972846	0.963282	label=High risk	High risk
								62.2533	66.186		57	5030	1	0	0.96786	0.00252803	0.972667	0.963076	label=High risk	High risk
								60.3559	65.624		58	5029	1	0	0.967667	0.00253584	0.972489	0.96287	label=High risk	High risk
								61.295	64.4872		61	5028	1	0	0.967475	0.00254363	0.97231	0.962664	label=High risk	High risk
								62.2861	65.4808		63	5027	1	0	0.967283	0.0025514	0.972132	0.962458	label=High risk	High risk
								63.2498	66.6529		67	5026	1	0	0.96709	0.00255915	0.971953	0.962251	label=High risk	High risk
								65.0294	67.492		72	5025	1	0	0.966898	0.00256688	0.971774	0.962045	label=High risk	High risk
								66.0999	66.2973		76	5024	1	0	0.966705	0.00257458	0.971596	0.961839	label=High risk	High risk
								67.0554	64.1636		79	5023	1	0	0.966513	0.00258227	0.971417	0.961633	label=High risk	High risk
								68.0739	63.9739		80	5022	1	0	0.96632	0.00258994	0.971238	0.961427	label=High risk	High risk
								69.0732	67.6615		81	5021	1	0	0.966128	0.00259759	0.971059	0.961222	label=High risk	High risk
								45.8125	39.5765		86	5020	1	0	0.965935	0.00260521	0.97088	0.961016	label=High risk	High risk
								46.9158	42.6955		87	5019	1	0	0.965743	0.00261282	0.970701	0.96081	label=High risk	High risk
								47.9316	43.9506		88	5018	1	0	0.96555	0.00262041	0.970522	0.960604	label=High risk	High risk
								48.9665	44.5837		90	5017	1	0	0.965358	0.00262799	0.970343	0.960398	label=High risk	High risk
								49.9822	43.5976		91	5016	1	0	0.965166	0.00263554	0.970164	0.960193	label=High risk	High risk
								51.0308	49.1822		93	5015	1	0	0.964973	0.00264307	0.969985	0.959987	label=High risk	High risk
								73.6838	70.4844		99	5014	1	0	0.964781	0.00265059	0.969806	0.959782	label=High risk	High risk
								56.1478	53.6245		100	5013	1	0	0.964588	0.00265808	0.969627	0.959576	label=High risk	High risk
								57.2101	50.148		102	5012	1	0	0.964396	0.00266556	0.969447	0.95937	label=High risk	High risk
								58.245	51.7481		103	5011	1	0	0.964203	0.00267303	0.969268	0.959165	label=High risk	High risk
								59.3073	55.1109		110	5010	1	0	0.964011	0.00268047	0.969089	0.95896	label=High risk	High risk
								60.2464	52.7949		112	5009	1	0	0.963818	0.00268789	0.968909	0.958754	label=High risk	High risk
								71.1239	72.6998		115	5008	1	0	0.963626	0.0026953	0.96873	0.958549	label=High risk	High risk
								73.0212	74.2936		117	5007	1	0	0.963433	0.00270269	0.96855	0.958343	label=High risk	High risk
								50.1766	47.642		122	5006	1	0	0.963241	0.00271007	0.968371	0.958138	label=High risk	High risk
								45.6454	48.4363		125	5005	1	0	0.963048	0.00271742	0.968191	0.957933	label=High risk	High risk
								46.7543	46.9191		126	5004	1	0	0.962856	0.00272476	0.968012	0.957728	label=High risk	High risk
								47.8056	48.4892		132	5003	2	0	0.962471	0.00273939	0.967653	0.957317	label=High risk	High risk
								55.3511	58.5988		133	5001	1	0	0.962279	0.00274668	0.967473	0.957112	label=High risk	High risk
								56.5777	60.9266		135	5000	2	0	0.961894	0.00276121	0.967114	0.956702	label=High risk	High risk
								57.8398	63.3253		137	4998	1	0	0.961701	0.00276845	0.966934	0.956497	label=High risk	High risk
								58.8583	62.5422		138	4997	1	0	0.961509	0.00277568	0.966754	0.956292	label=High risk	High risk
								59.6112	66.1191		139	4996	1	0	0.961316	0.00278289	0.966574	0.956087	label=High risk	High risk
								60.6242	66.1012		146	4995	1	0	0.961124	0.00279008	0.966394	0.955882	label=High risk	High risk
								61.6756	64.2994		147	4994	1	0	0.960931	0.00279726	0.966214	0.955678	label=High risk	High risk
								62.6968	65.4823		152	4993	2	0	0.960547	0.00281157	0.965854	0.955268	label=High risk	High risk
								45.7029	48.8967		153	4991	1	0	0.960354	0.0028187	0.965674	0.955063	label=High risk	High risk
								48.501	51.0334		154	4990	1	0	0.960162	0.00282582	0.965494	0.954859	label=High risk	High risk
								50.8227	53.9918		156	4989	1	0	0.959969	0.00283292	0.965314	0.954654	label=High risk	High risk
								51.9836	53.3111		158	4988	2	0	0.959584	0.00284708	0.964954	0.954245	label=High risk	High risk
								53.2567	57.0167		161	4986	2	0	0.959199	0.00286117	0.964593	0.953835	label=High risk	High risk
								54.3984	60.3591		163	4984	1	0	0.959007	0.0028682	0.964413	0.953631	label=High risk	High risk
								55.4524	55.5593		164	4983	1	0	0.958814	0.00287522	0.964233	0.953426	label=High risk	High risk
								58.3655	59.8602		165	4982	1	0	0.958622	0.00288222	0.964053	0.953222	label=High risk	High risk
								59.4387	66.2483		168	4981	3	0	0.958045	0.00290313	0.963511	0.952609	label=High risk	High risk
								60.5914	60.308		169	4978	2	0	0.95766	0.002917	0.963151	0.9522	label=High risk	High risk
								64.1177	61.0401		183	4976	1	0	0.957467	0.00292392	0.96297	0.951996	label=High risk	High risk
								58.1437	59.1236		184	4975	1	0	0.957275	0.00293082	0.96279	0.951792	label=High risk	High risk
								59.1595	58.6668		187	4974	2	0	0.95689	0.00294458	0.962428	0.951383	label=High risk	High risk
								60.1971	63.4801		189	4972	1	0	0.956697	0.00295145	0.962248	0.951179	label=High risk	High risk
								55.0363	54.8388		191	4971	1	0	0.956505	0.00295829	0.962067	0.950975	label=High risk	High risk
								56.0684	59.1786		192	4970	1	0	0.956313	0.00296513	0.961886	0.950771	label=High risk	High risk
								57.8453	58.2841		193	4969	2	0	0.955928	0.00297876	0.961525	0.950363	label=High risk	High risk
								59.8001	62.1292		196	4967	2	0	0.955543	0.00299235	0.961163	0.949955	label=High risk	High risk
								58.2888	60.4031		197	4965	1	0	0.95535	0.00299912	0.960983	0.949751	label=High risk	High risk
								59.8029	58.839		201	4964	1	0	0.955158	0.00300588	0.960802	0.949547	label=High risk	High risk
								61.4675	64.8597		202	4963	1	0	0.954965	0.00301262	0.960621	0.949343	label=High risk	High risk
								69.8891	59.2826		203	4962	1	0	0.954773	0.00301936	0.96044	0.949139	label=High risk	High risk
								70.9733	61.1437		205	4961	1	0	0.95458	0.00302608	0.960259	0.948936	label=High risk	High risk
								72.9856	66.5403		207	4960	1	0	0.954388	0.00303279	0.960078	0.948732	label=High risk	High risk
								57.1253	53.4351		209	4959	1	0	0.954196	0.00303949	0.959897	0.948528	label=High risk	High risk
								59.1376	54.4016		210	4958	1	0	0.954003	0.00304618	0.959716	0.948324	label=High risk	High risk
								60.783	53.8634		212	4957	1	0	0.953811	0.00305285	0.959535	0.948121	label=High risk	High risk
								62.7461	57.9395		215	4956	1	0	0.953618	0.00305951	0.959354	0.947917	label=High risk	High risk
								63.781	59.6089		217	4955	1	0	0.953426	0.00306616	0.959173	0.947713	label=High risk	High risk
								58.6557	53.9718		219	4954	1	0	0.953233	0.0030728	0.958992	0.94751	label=High risk	High risk
								59.6742	57.8719		220	4953	1	0	0.953041	0.00307943	0.95881	0.947306	label=High risk	High risk
								64.564	59.8049		221	4952	2	0	0.952656	0.00309265	0.958448	0.946899	label=High risk	High risk
								65.6071	59.5296		226	4950	1	0	0.952463	0.00309924	0.958267	0.946695	label=High risk	High risk
								66.4285	58.8193		228	4949	1	0	0.952271	0.00310582	0.958085	0.946492	label=High risk	High risk
								67.4606	62.0971		229	4948	2	0	0.951886	0.00311895	0.957723	0.946085	label=High risk	High risk
								68.4408	63.2551		231	4946	2	0	0.951501	0.00313203	0.95736	0.945678	label=High risk	High risk
								69.6646	63.4763		234	4944	1	0	0.951309	0.00313856	0.957179	0.945475	label=High risk	High risk
								70.6776	62.7142		235	4943	1	0	0.951116	0.00314507	0.956997	0.945271	label=High risk	High risk
								71.6961	62.104		237	4942	1	0	0.950924	0.00315158	0.956816	0.945068	label=High risk	High risk
								72.7283	64.1498		238	4941	2	0	0.950539	0.00316455	0.956453	0.944661	label=High risk	High risk
								70.3518	64.3347		244	4939	1	0	0.950346	0.00317103	0.956271	0.944458	label=High risk	High risk
								71.4825	61.9917		246	4938	1	0	0.950154	0.00317749	0.95609	0.944255	label=High risk	High risk
								50.1711	47.205		247	4937	1	0	0.949962	0.00318394	0.955908	0.944052	label=High risk	High risk
								51.1403	48.2145		249	4936	1	0	0.949769	0.00319038	0.955727	0.943849	label=High risk	High risk
								52.178	49.8791		250	4935	1	0	0.949577	0.00319681	0.955545	0.943646	label=High risk	High risk
								53.1526	52.7653		252	4934	1	0	0.949384	0.00320323	0.955363	0.943442	label=High risk	High risk
								53.9028	57.7151		254	4933	1	0	0.949192	0.00320964	0.955182	0.943239	label=High risk	High risk
								55.2005	54.1868		255	4932	2	0	0.948807	0.00322242	0.954818	0.942833	label=High risk	High risk
								45.3771	51.3575		257	4930	2	0	0.948422	0.00323517	0.954455	0.942427	label=High risk	High risk
								46.3874	53.8539		259	4928	1	0	0.948229	0.00324153	0.954273	0.942224	label=High risk	High risk
								48.4572	56.7854		260	4927	1	0	0.948037	0.00324788	0.954091	0.942021	label=High risk	High risk
								50.4805	57.7002		261	4926	1	0	0.947844	0.00325422	0.953909	0.941818	label=High risk	High risk
								52.4517	49.6957		263	4925	1	0	0.947652	0.00326055	0.953727	0.941615	label=High risk	High risk
								53.3087	52.0421		265	4924	3	0	0.947075	0.00327948	0.953182	0.941007	label=High risk	High risk
								54.3244	53.7719		267	4921	1	0	0.946882	0.00328577	0.953	0.940804	label=High risk	High risk
								55.3402	53.6157		269	4920	1	0	0.94669	0.00329205	0.952818	0.940601	label=High risk	High risk
								48.2574	45.9128		270	4919	1	0	0.946497	0.00329833	0.952636	0.940398	label=High risk	High risk
								49.3881	48.8393		271	4918	1	0	0.946305	0.00330459	0.952454	0.940196	label=High risk	High risk
								50.2122	47.8895		272	4917	1	0	0.946112	0.00331084	0.952272	0.939993	label=High risk	High risk
								51.6167	46.9351		273	4916	3	0	0.945535	0.00332955	0.951726	0.939385	label=High risk	High risk
								57.1855	47.1303		284	4913	2	0	0.94515	0.00334197	0.951361	0.938979	label=High risk	High risk
								58.2286	52.105		286	4911	1	0	0.944958	0.00334817	0.951179	0.938777	label=High risk	High risk
								74.1081	66.7566		287	4910	2	0	0.944573	0.00336054	0.950815	0.938372	label=High risk	High risk
								57.4511	58.5735		290	4908	2	0	0.944188	0.00337288	0.95045	0.937967	label=High risk	High risk
								58.4285	60.1735		291	4906	1	0	0.943995	0.00337903	0.950268	0.937764	label=High risk	High risk
								61.3854	62.105		293	4905	1	0	0.943803	0.00338518	0.950086	0.937562	label=High risk	High risk
								62.4011	60.4912		294	4904	2	0	0.943418	0.00339745	0.949721	0.937157	label=High risk	High risk
								63.4743	63.9639		295	4902	1	0	0.943226	0.00340357	0.949539	0.936954	label=High risk	High risk
								64.5092	60.199		296	4901	1	0	0.943033	0.00340968	0.949356	0.936752	label=High risk	High risk
								66.6639	64.3489		304	4900	2	0	0.942648	0.00342188	0.948992	0.936347	label=High risk	High risk
								65.4976	63.1921		305	4898	1	0	0.942456	0.00342796	0.948809	0.936145	label=High risk	High risk
								54.924	55.6205		306	4897	1	0	0.942263	0.00343404	0.948627	0.935943	label=High risk	High risk
								55.8658	58.7913		307	4896	1	0	0.942071	0.00344011	0.948444	0.93574	label=High risk	High risk
								56.9446	57.8723		310	4895	1	0	0.941878	0.00344617	0.948262	0.935538	label=High risk	High risk
								57.9904	57.6828		312	4894	1	0	0.941686	0.00345223	0.948079	0.935336	label=High risk	High risk
								59.0062	61.5858		313	4893	1	0	0.941493	0.00345827	0.947897	0.935134	label=High risk	High risk
								60.0986	60.1161		315	4892	1	0	0.941301	0.00346431	0.947714	0.934931	label=High risk	High risk
								54.2478	56.5306		316	4891	2	0	0.940916	0.00347636	0.947349	0.934527	label=High risk	High risk
								55.2635	55.9137		320	4889	1	0	0.940724	0.00348237	0.947166	0.934325	label=High risk	High risk
								56.1697	57.863		321	4888	3	0	0.940146	0.00350037	0.946618	0.933718	label=High risk	High risk
								56.9144	58.5802		323	4885	4	0	0.939376	0.00352425	0.945888	0.93291	label=High risk	High risk
								57.9384	64.3736		324	4881	1	0	0.939184	0.0035302	0.945705	0.932708	label=High risk	High risk
								46.2533	42.2126		327	4880	1	0	0.938992	0.00353614	0.945522	0.932506	label=High risk	High risk
								47.3511	46.5564		329	4879	1	0	0.938799	0.00354208	0.945339	0.932304	label=High risk	High risk
								48.5777	50.4086		331	4878	1	0	0.938607	0.00354801	0.945156	0.932102	label=High risk	High risk
								49.8508	49.3092		343	4877	3	0	0.938029	0.00356575	0.944608	0.931496	label=High risk	High risk
								51.3895	61.583		344	4874	1	0	0.937837	0.00357165	0.944425	0.931295	label=High risk	High risk
								52.4435	56.7837		346	4873	1	0	0.937644	0.00357754	0.944242	0.931093	label=High risk	High risk
								53.3826	58.0162		352	4872	1	0	0.937452	0.00358342	0.944059	0.930891	label=High risk	High risk
								60.9227	61.6054		355	4871	2	0	0.937067	0.00359517	0.943693	0.930487	label=High risk	High risk
								61.4127	63.7694		357	4869	1	0	0.936875	0.00360103	0.94351	0.930285	label=High risk	High risk
								63.8741	64.8909		358	4868	3	0	0.936297	0.00361858	0.942961	0.92968	label=High risk	High risk
								56.742	59.7441		360	4865	2	0	0.935912	0.00363024	0.942595	0.929277	label=High risk	High risk
								57.744	61.5023		361	4863	1	0	0.93572	0.00363606	0.942412	0.929075	label=High risk	High risk
								52.5695	52.6217		362	4862	1	0	0.935527	0.00364187	0.942229	0.928873	label=High risk	High risk
								54.5982	50.6622		364	4861	2	0	0.935142	0.00365348	0.941863	0.92847	label=High risk	High risk
								56.2628	53.6957		366	4859	3	0	0.934565	0.00367084	0.941313	0.927865	label=High risk	High risk
								57.4346	56.9407		368	4856	3	0	0.933988	0.00368814	0.940764	0.927261	label=High risk	High risk
								58.6585	55.9639		369	4853	2	0	0.933603	0.00369964	0.940397	0.926858	label=High risk	High risk
								60.6763	56.7135		370	4851	1	0	0.93341	0.00370538	0.940214	0.926656	label=High risk	High risk
								30.423	29.811		371	4850	4	0	0.93264	0.00372827	0.939481	0.92585	label=High risk	High risk
								32.1834	32.345		372	4846	1	0	0.932448	0.00373398	0.939297	0.925649	label=High risk	High risk
								33.2375	36.7624		373	4845	2	0	0.932063	0.00374538	0.93893	0.925246	label=High risk	High risk
								34.987	38.1437		374	4843	3	0	0.931486	0.00376242	0.93838	0.924642	label=High risk	High risk
								53.4538	59.8277		376	4840	4	0	0.930716	0.00378507	0.937646	0.923837	label=High risk	High risk
								54.2752	57.7753		377	4836	7	0	0.929369	0.00382446	0.936361	0.922428	label=High risk	High risk
								55.2142	55.66		378	4829	12	0	0.927059	0.00389132	0.934157	0.920016	label=High risk	High risk
								56.2491	62.538		379	4817	3	0	0.926482	0.00390791	0.933605	0.919413	label=High risk	High risk
								57.2841	64.3737		380	4814	2	0	0.926097	0.00391894	0.933238	0.919011	label=High risk	High risk
								58.3381	61.846		381	4812	1	0	0.925905	0.00392444	0.933054	0.91881	label=High risk	High risk
								59.3539	60.5014		382	4811	3	0	0.925327	0.00394093	0.932502	0.918207	label=High risk	High risk
								60.3094	59.5727		383	4808	5	0	0.924365	0.00396831	0.931582	0.917203	label=High risk	High risk
								61.3279	61.635		384	4803	5	0	0.923403	0.00399555	0.930662	0.9162	label=High risk	High risk
								62.3244	63.1834		385	4798	9	0	0.921671	0.00404427	0.929005	0.914394	label=High risk	High risk
								63.3265	63.7057		386	4789	2	0	0.921286	0.00405504	0.928637	0.913992	label=High risk	High risk
								67.9069	64.5171		387	4787	1	0	0.921093	0.00406042	0.928453	0.913792	label=High risk	High risk
								68.7912	69.0608		388	4786	2	0	0.920708	0.00407116	0.928084	0.913391	label=High risk	High risk
								69.8316	66.9183		389	4784	2	0	0.920323	0.00408189	0.927716	0.91299	label=High risk	High risk
								70.8008	68.1392		390	4782	3	0	0.919746	0.00409793	0.927163	0.912388	label=High risk	High risk
								66.1602	55.2247		391	4779	2	0	0.919361	0.00410861	0.926794	0.911987	label=High risk	High risk
								67.3101	55.4436		392	4777	5	0	0.918399	0.00413522	0.925873	0.910985	label=High risk	High risk
								68.3258	56.2095		393	4772	2	0	0.918014	0.00414583	0.925504	0.910585	label=High risk	High risk
								69.3607	55.1243		394	4770	1	0	0.917821	0.00415112	0.925319	0.910384	label=High risk	High risk
								70.3765	57.3378		395	4769	2	0	0.917436	0.00416171	0.92495	0.909984	label=High risk	High risk
								48.4819	57.0414		396	4767	1	0	0.917244	0.00416699	0.924766	0.909783	label=High risk	High risk
								34.9952	35.3224		397	4766	1	0	0.917052	0.00417227	0.924582	0.909583	label=High risk	High risk
								36.0082	35.5323		398	4765	2	0	0.916667	0.00418282	0.924213	0.909182	label=High risk	High risk
								37.117	34.0495		399	4763	2	0	0.916282	0.00419335	0.923844	0.908782	label=High risk	High risk
								38.193	37.2886		400	4761	1	0	0.916089	0.00419861	0.923659	0.908582	label=High risk	High risk
								39.2033	39.0264		401	4760	1	0	0.915897	0.00420386	0.923474	0.908381	label=High risk	High risk
								40.2163	39.9827		402	4759	2	0	0.915512	0.00421435	0.923105	0.907981	label=High risk	High risk
								41.347	39.7462		403	4757	1	0	0.915319	0.0042196	0.922921	0.907781	label=High risk	High risk
								42.4504	39.6636		404	4756	3	0	0.914742	0.00423529	0.922367	0.90718	label=High risk	High risk
								75.5948	59.219		406	4753	1	0	0.91455	0.00424052	0.922182	0.90698	label=High risk	High risk
								76.6407	62.8358		407	4752	5	0	0.913587	0.00426657	0.921259	0.90598	label=High risk	High risk
								60.9911	55.1591		408	4747	1	0	0.913395	0.00427177	0.921074	0.905779	label=High risk	High risk
								62.0205	54.9497		410	4746	1	0	0.913202	0.00427696	0.92089	0.905579	label=High risk	High risk
								63.1184	56.9086		411	4745	1	0	0.91301	0.00428215	0.920705	0.905379	label=High risk	High risk
								64.2081	57.0957		412	4744	2	0	0.912625	0.00429252	0.920336	0.904979	label=High risk	High risk
								65.2211	57.2586		413	4742	1	0	0.912433	0.0042977	0.920151	0.904779	label=High risk	High risk
								66.3518	59.5557		414	4741	3	0	0.911855	0.00431321	0.919597	0.904179	label=High risk	High risk
								67.3675	58.0397		419	4738	1	0	0.911663	0.00431837	0.919412	0.903979	label=High risk	High risk
								68.3833	60.6846		420	4737	1	0	0.91147	0.00432353	0.919227	0.903779	label=High risk	High risk
								51.0637	51.206		429	4736	2	0	0.911085	0.00433383	0.918857	0.903379	label=High risk	High risk
								52.0411	45.3109		431	4734	1	0	0.910893	0.00433898	0.918672	0.903179	label=High risk	High risk
								53.0376	53.3624		432	4733	1	0	0.910701	0.00434412	0.918488	0.902979	label=High risk	High risk
								72.3121	61.2426		433	4732	1	0	0.910508	0.00434926	0.918303	0.90278	label=High risk	High risk
								73.2266	61.1273		434	4731	1	0	0.910316	0.00435439	0.918118	0.90258	label=High risk	High risk
								74.245	61.0843		435	4730	1	0	0.910123	0.00435953	0.917933	0.90238	label=High risk	High risk
								75.2663	62.9653		436	4729	1	0	0.909931	0.00436465	0.917748	0.90218	label=High risk	High risk
								76.2765	63.7854		438	4728	1	0	0.909738	0.00436977	0.917563	0.90198	label=High risk	High risk
								43.833	42.0123		440	4727	1	0	0.909546	0.00437489	0.917378	0.90178	label=High risk	High risk
								44.1424	38.7404		442	4726	1	0	0.909353	0.00438001	0.917193	0.90158	label=High risk	High risk
								45.1581	43.2479		446	4725	1	0	0.909161	0.00438512	0.917009	0.90138	label=High risk	High risk
								58.6064	63.288		447	4724	1	0	0.908968	0.00439023	0.916824	0.901181	label=High risk	High risk
								59.6085	68.0112		450	4723	1	0	0.908776	0.00439533	0.916639	0.900981	label=High risk	High risk
								60.6571	64.2696		451	4722	2	0	0.908391	0.00440553	0.916269	0.900581	label=High risk	High risk
								61.6537	68.0254		455	4720	1	0	0.908199	0.00441062	0.916084	0.900381	label=High risk	High risk
								62.653	68.555		457	4719	1	0	0.908006	0.00441571	0.915899	0.900182	label=High risk	High risk
								63.655	69.2146		460	4718	1	0	0.907814	0.00442079	0.915714	0.899982	label=High risk	High risk
								64.6325	72.7771		465	4717	2	0	0.907429	0.00443095	0.915344	0.899582	label=High risk	High risk
								66.5791	69.9652		466	4715	2	0	0.907044	0.0044411	0.914974	0.899183	label=High risk	High risk
								68.5585	71.6841		468	4713	1	0	0.906851	0.00444616	0.914789	0.898983	label=High risk	High risk
								64.5448	56.4158		469	4712	1	0	0.906659	0.00445123	0.914603	0.898783	label=High risk	High risk
								66.7269	53.0433		470	4711	1	0	0.906467	0.00445629	0.914418	0.898584	label=High risk	High risk
								68.742	52.3182		473	4710	1	0	0.906274	0.00446134	0.914233	0.898384	label=High risk	High risk
								70.7543	57.5287		477	4709	1	0	0.906082	0.00446639	0.914048	0.898184	label=High risk	High risk
								63.1184	65.5024		480	4708	1	0	0.905889	0.00447144	0.913863	0.897985	label=High risk	High risk
								66.1985	53.7552		488	4707	1	0	0.905697	0.00447649	0.913678	0.897785	label=High risk	High risk
								67.1978	59.094		492	4706	1	0	0.905504	0.00448153	0.913493	0.897585	label=High risk	High risk
								42.6721	40.9488		495	4705	1	0	0.905312	0.00448657	0.913308	0.897386	label=High risk	High risk
								43.7098	42.9474		498	4704	1	0	0.905119	0.0044916	0.913123	0.897186	label=High risk	High risk
								44.8268	41.5773		501	4703	1	0	0.904927	0.00449663	0.912937	0.896987	label=High risk	High risk
								45.9329	41.9901		505	4702	2	0	0.904542	0.00450669	0.912567	0.896587	label=High risk	High risk
								46.9268	43.2996		506	4700	1	0	0.904349	0.00451171	0.912382	0.896388	label=High risk	High risk
								53.2047	54.2342		508	4699	1	0	0.904157	0.00451672	0.912197	0.896188	label=High risk	High risk
								54.2204	53.6648		510	4698	2	0	0.903772	0.00452675	0.911826	0.895789	label=High risk	High risk
								55.2444	55.426		513	4696	1	0	0.90358	0.00453176	0.911641	0.89559	label=High risk	High risk
								56.2601	54.6797		518	4695	1	0	0.903387	0.00453676	0.911456	0.89539	label=High risk	High risk
								45.7632	39.7604		519	4694	1	0	0.903195	0.00454176	0.911271	0.89519	label=High risk	High risk
								47.0226	42.5937		520	4693	1	0	0.903002	0.00454676	0.911085	0.894991	label=High risk	High risk
								78.5791	69.0003		521	4692	1	0	0.90281	0.00455175	0.9109	0.894791	label=High risk	High risk
								59.9535	49.9834		525	4691	3	0	0.902232	0.00456671	0.910344	0.894193	label=High risk	High risk
								61.0404	49.8815		526	4688	3	0	0.901655	0.00458164	0.909788	0.893595	label=High risk	High risk
								62.1081	51.3688		527	4685	2	0	0.90127	0.00459158	0.909418	0.893196	label=High risk	High risk
								63.0664	49.923		528	4683	1	0	0.901078	0.00459654	0.909232	0.892996	label=High risk	High risk
								64.0849	52.3133		529	4682	1	0	0.900885	0.0046015	0.909047	0.892797	label=High risk	High risk
								65.0979	53.5208		530	4681	1	0	0.900693	0.00460646	0.908862	0.892598	label=High risk	High risk
								67.2635	57.4555		532	4680	1	0	0.9005	0.00461141	0.908676	0.892398	label=High risk	High risk
								64.6872	55.5753		533	4679	2	0	0.900115	0.00462131	0.908305	0.891999	label=High risk	High risk
								51.0089	54.419		534	4677	1	0	0.899923	0.00462626	0.90812	0.8918	label=High risk	High risk
								52.0219	56.7343		536	4676	1	0	0.899731	0.0046312	0.907935	0.891601	label=High risk	High risk
								53.0897	53.9771		539	4675	4	0	0.898961	0.00465093	0.907193	0.890803	label=High risk	High risk
								53.9603	55.3129		540	4671	1	0	0.898768	0.00465586	0.907007	0.890604	label=High risk	High risk
								60.5886	60.8191		545	4670	1	0	0.898576	0.00466078	0.906822	0.890405	label=High risk	High risk
								62.5818	60.3709		546	4669	1	0	0.898383	0.0046657	0.906636	0.890205	label=High risk	High risk
								64.6133	64.7855		548	4668	1	0	0.898191	0.00467062	0.906451	0.890006	label=High risk	High risk
								29.6345	32.5137		552	4667	2	0	0.897806	0.00468044	0.90608	0.889608	label=High risk	High risk
								30.6311	34.1337		554	4665	1	0	0.897614	0.00468535	0.905894	0.889408	label=High risk	High risk
								31.8001	36.5711		556	4664	1	0	0.897421	0.00469025	0.905709	0.889209	label=High risk	High risk
								32.8925	37.7726		564	4663	1	0	0.897229	0.00469515	0.905523	0.88901	label=High risk	High risk
								33.9083	39.1558		567	4662	2	0	0.896844	0.00470495	0.905152	0.888611	label=High risk	High risk
								34.9432	37.8707		571	4660	2	0	0.896459	0.00471473	0.904781	0.888213	label=High risk	High risk
								36.0493	37.6097		576	4658	1	0	0.896266	0.00471962	0.904596	0.888014	label=High risk	High risk
								37.2238	39.2469		578	4657	2	0	0.895881	0.00472938	0.904224	0.887616	label=High risk	High risk
								39.5893	42.0798		582	4655	1	0	0.895689	0.00473426	0.904039	0.887416	label=High risk	High risk
								58.1437	60.1514		584	4654	1	0	0.895497	0.00473913	0.903853	0.887217	label=High risk	High risk
								59.1677	62.5833		586	4653	1	0	0.895304	0.004744	0.903668	0.887018	label=High risk	High risk
								60.178	62.7076		587	4652	1	0	0.895112	0.00474887	0.903482	0.886819	label=High risk	High risk
								61.2402	58.9984		592	4651	1	0	0.894919	0.00475374	0.903296	0.88662	label=High risk	High risk
								62.1191	57.5416		595	4650	1	0	0.894727	0.0047586	0.903111	0.886421	label=High risk	High risk
								64.1834	63.1394		597	4649	1	0	0.894534	0.00476346	0.902925	0.886222	label=High risk	High risk
								45.5688	42.2246		600	4648	1	0	0.894342	0.00476832	0.902739	0.886022	label=High risk	High risk
								46.037	41.9229		602	4647	1	0	0.894149	0.00477317	0.902554	0.885823	label=High risk	High risk
								47.2936	40.7381		603	4646	1	0	0.893957	0.00477802	0.902368	0.885624	label=High risk	High risk
								48.3285	42.0413		605	4645	1	0	0.893764	0.00478287	0.902182	0.885425	label=High risk	High risk
								49.8426	40.8016		608	4644	1	0	0.893572	0.00478772	0.901997	0.885226	label=High risk	High risk
								52.282	44.6455		609	4643	1	0	0.89338	0.00479256	0.901811	0.885027	label=High risk	High risk
								53.8125	44.4303		610	4642	2	0	0.892995	0.00480224	0.901439	0.884629	label=High risk	High risk
								31.2882	37.2936		611	4640	2	0	0.89261	0.00481191	0.901068	0.884231	label=High risk	High risk
								32.2574	41.8268		615	4638	1	0	0.892417	0.00481674	0.900882	0.884032	label=High risk	High risk
								33.2923	41.069		616	4637	3	0	0.89184	0.00483121	0.900325	0.883435	label=High risk	High risk
								34.308	41.6587		621	4634	2	0	0.891455	0.00484084	0.899953	0.883037	label=High risk	High risk
								35.3429	42.5728		624	4632	3	0	0.890878	0.00485527	0.899396	0.88244	label=High risk	High risk
								36.4873	42.4902		625	4629	1	0	0.890685	0.00486007	0.89921	0.882241	label=High risk	High risk
								37.5195	45.7608		626	4628	1	0	0.890493	0.00486488	0.899024	0.882042	label=High risk	High risk
								38.5544	43.6226		629	4627	2	0	0.890108	0.00487447	0.898652	0.881644	label=High risk	High risk
								39.5893	46.9832		630	4625	1	0	0.889915	0.00487927	0.898467	0.881445	label=High risk	High risk
								40.5722	42.4741		631	4624	1	0	0.889723	0.00488406	0.898281	0.881247	label=High risk	High risk
								51.6222	57.4831		633	4623	1	0	0.88953	0.00488885	0.898095	0.881048	label=High risk	High risk
								67.1403	67.6292		635	4622	1	0	0.889338	0.00489363	0.897909	0.880849	label=High risk	High risk
								69.4976	71.7293		636	4621	1	0	0.889145	0.00489842	0.897723	0.88065	label=High risk	High risk
								71.5099	71.8775		638	4620	1	0	0.888953	0.0049032	0.897537	0.880451	label=High risk	High risk
								74.1739	72.184		639	4619	1	0	0.888761	0.00490798	0.897351	0.880252	label=High risk	High risk
								41.7878	44.233		643	4618	2	0	0.888376	0.00491752	0.896979	0.879854	label=High risk	High risk
								42.8255	49.5641		644	4616	3	0	0.887798	0.00493183	0.896422	0.879258	label=High risk	High risk
								43.8303	46.5387		647	4613	1	0	0.887606	0.00493659	0.896236	0.879059	label=High risk	High risk
								44.8569	48.2421		648	4612	1	0	0.887413	0.00494135	0.89605	0.87886	label=High risk	High risk
								45.9302	46.9265		649	4611	2	0	0.887028	0.00495087	0.895678	0.878463	label=High risk	High risk
								34.9925	36.7165		650	4609	1	0	0.886836	0.00495562	0.895492	0.878264	label=High risk	High risk
								37.1335	40.1382		655	4608	2	0	0.886451	0.00496512	0.89512	0.877866	label=High risk	High risk
								38.1465	39.4498		656	4606	1	0	0.886259	0.00496986	0.894934	0.877668	label=High risk	High risk
								39.1841	45.1179		658	4605	1	0	0.886066	0.00497461	0.894748	0.877469	label=High risk	High risk
								68.0958	64.2072		660	4604	1	0	0.885874	0.00497935	0.894562	0.87727	label=High risk	High risk
								50.5051	54.8658		661	4603	3	0	0.885296	0.00499355	0.894003	0.876674	label=High risk	High risk
								51.5209	58.8701		664	4600	1	0	0.885104	0.00499828	0.893817	0.876475	label=High risk	High risk
								52.7036	54.8229		665	4599	1	0	0.884911	0.00500301	0.893631	0.876277	label=High risk	High risk
								54.4504	57.6037		667	4598	1	0	0.884719	0.00500774	0.893445	0.876078	label=High risk	High risk
								41.4565	45.4212		668	4597	1	0	0.884527	0.00501246	0.893259	0.875879	label=High risk	High risk
								42.5407	48.213		669	4596	1	0	0.884334	0.00501718	0.893073	0.875681	label=High risk	High risk
								43.5428	44.5243		672	4595	1	0	0.884142	0.0050219	0.892887	0.875482	label=High risk	High risk
								44.7146	45.4728		673	4594	1	0	0.883949	0.00502662	0.892701	0.875283	label=High risk	High risk
								45.7303	44.0742		674	4593	1	0	0.883757	0.00503133	0.892515	0.875085	label=High risk	High risk
								46.7652	44.2286		676	4592	1	0	0.883564	0.00503604	0.892329	0.874886	label=High risk	High risk
								47.7919	45.7677		678	4591	1	0	0.883372	0.00504075	0.892143	0.874687	label=High risk	High risk
								49.7659	47.5311		679	4590	1	0	0.883179	0.00504546	0.891956	0.874489	label=High risk	High risk
								51.7974	46.1761		681	4589	1	0	0.882987	0.00505016	0.89177	0.87429	label=High risk	High risk
								52.0246	40.9485		684	4588	3	0	0.88241	0.00506426	0.891212	0.873694	label=High risk	High risk
								53.0267	46.1623		686	4585	1	0	0.882217	0.00506896	0.891026	0.873496	label=High risk	High risk
								53.9795	47.0254		687	4584	2	0	0.881832	0.00507834	0.890653	0.873099	label=High risk	High risk
								63.9726	67.6733		688	4582	1	0	0.88164	0.00508303	0.890467	0.8729	label=High risk	High risk
								64.9172	69.1734		691	4581	1	0	0.881447	0.00508772	0.890281	0.872701	label=High risk	High risk
								52.2437	48.3491		692	4580	1	0	0.881255	0.0050924	0.890095	0.872503	label=High risk	High risk
								53.4511	45.6083		694	4579	1	0	0.881062	0.00509708	0.889908	0.872304	label=High risk	High risk
								54.5243	48.5833		698	4578	2	0	0.880677	0.00510644	0.889536	0.871907	label=High risk	High risk
								55.8549	55.1367		700	4576	1	0	0.880485	0.00511112	0.88935	0.871709	label=High risk	High risk
								56.9008	52.7698		701	4575	2	0	0.8801	0.00512046	0.888977	0.871312	label=High risk	High risk
								57.9521	51.3129		703	4573	1	0	0.879908	0.00512513	0.888791	0.871113	label=High risk	High risk
								59.0062	56.3424		704	4572	1	0	0.879715	0.00512979	0.888605	0.870915	label=High risk	High risk
								60.0274	56.2503		707	4571	2	0	0.87933	0.00513912	0.888232	0.870518	label=High risk	High risk
								62.0643	56.4735		709	4569	1	0	0.879138	0.00514378	0.888046	0.870319	label=High risk	High risk
								55.4552	53.5091		710	4568	2	0	0.878753	0.00515309	0.887673	0.869922	label=High risk	High risk
								27.5921	32.6594		714	4566	2	0	0.878368	0.00516239	0.887301	0.869525	label=High risk	High risk
								28.6954	31.8262		717	4564	1	0	0.878176	0.00516704	0.887114	0.869327	label=High risk	High risk
								30.0041	32.263		719	4563	1	0	0.877983	0.00517169	0.886928	0.869128	label=High risk	High risk
								42.9377	44.2177		720	4562	2	0	0.877598	0.00518098	0.886555	0.868732	label=High risk	High risk
								44.1451	44.8262		721	4560	1	0	0.877406	0.00518562	0.886369	0.868533	label=High risk	High risk
								45.4593	48.7573		723	4559	1	0	0.877213	0.00519025	0.886182	0.868335	label=High risk	High risk
								46.5133	47.303		724	4558	2	0	0.876828	0.00519952	0.88581	0.867938	label=High risk	High risk
								66.7269	64.4311		725	4556	1	0	0.876636	0.00520416	0.885623	0.86774	label=High risk	High risk
								67.6851	65.5759		727	4555	1	0	0.876443	0.00520878	0.885437	0.867541	label=High risk	High risk
								69.8426	69.3573		728	4554	3	0	0.875866	0.00522266	0.884878	0.866946	label=High risk	High risk
								61.5524	63.6905		729	4551	1	0	0.875674	0.00522728	0.884691	0.866748	label=High risk	High risk
								55.7892	58.3136		730	4550	3	0	0.875096	0.00524113	0.884132	0.866153	label=High risk	High risk
								52.8925	54.1143		731	4547	2	0	0.874711	0.00525036	0.883759	0.865756	label=High risk	High risk
								53.9138	51.7231		732	4545	2	0	0.874326	0.00525957	0.883386	0.86536	label=High risk	High risk
								54.9295	52.2724		735	4543	5	0	0.873364	0.00528258	0.882454	0.864368	label=High risk	High risk
								55.9452	55.0768		736	4538	1	0	0.873172	0.00528718	0.882267	0.86417	label=High risk	High risk
								54.1821	52.5422		737	4537	2	0	0.872787	0.00529636	0.881894	0.863774	label=High risk	High risk
								55.1951	52.3643		738	4535	2	0	0.872402	0.00530554	0.881521	0.863377	label=High risk	High risk
								56.1944	52.5443		739	4533	1	0	0.872209	0.00531012	0.881334	0.863179	label=High risk	High risk
								57.1773	52.7054		740	4532	6	0	0.871055	0.00533759	0.880215	0.86199	label=High risk	High risk
								58.2067	55.3337		741	4526	4	0	0.870285	0.00535587	0.879469	0.861197	label=High risk	High risk
								59.2252	54.0947		742	4522	6	0	0.86913	0.00538323	0.878349	0.860008	label=High risk	High risk
								60.2409	53.4117		743	4516	3	0	0.868553	0.00539688	0.877789	0.859414	label=High risk	High risk
								61.2977	54.4306		745	4513	3	0	0.867975	0.00541052	0.877229	0.85882	label=High risk	High risk
								62.308	57.1001		746	4510	1	0	0.867783	0.00541507	0.877042	0.858622	label=High risk	High risk
								35.0253	40.4015		747	4509	1	0	0.86759	0.00541961	0.876855	0.858423	label=High risk	High risk
								36.0411	43.0784		748	4508	5	0	0.866628	0.00544228	0.875922	0.857433	label=High risk	High risk
								36.961	42.2434		749	4503	3	0	0.866051	0.00545587	0.875361	0.856839	label=High risk	High risk
								38.0862	43.1741		750	4500	4	0	0.865281	0.00547396	0.874614	0.856047	label=High risk	High risk
								38.9925	42.9952		751	4496	2	0	0.864896	0.00548299	0.874241	0.855651	label=High risk	High risk
								40.0082	44.2149		752	4494	3	0	0.864319	0.00549653	0.87368	0.855057	label=High risk	High risk
								41.024	44.456		753	4491	2	0	0.863934	0.00550555	0.873307	0.854661	label=High risk	High risk
								42.089	44.6157		754	4489	2	0	0.863549	0.00551456	0.872933	0.854266	label=High risk	High risk
								43.1047	47.137		756	4487	4	0	0.862779	0.00553256	0.872186	0.853474	label=High risk	High risk
								44.052	45.2713		757	4483	4	0	0.862009	0.00555053	0.871438	0.852682	label=High risk	High risk
								45.0869	46.0782		758	4479	3	0	0.861432	0.00556399	0.870877	0.852089	label=High risk	High risk
								44.9938	53.084		759	4476	1	0	0.861239	0.00556848	0.87069	0.851891	label=High risk	High risk
								45.9959	52.9365		760	4475	1	0	0.861047	0.00557296	0.870504	0.851693	label=High risk	High risk
								46.9706	52.6209		761	4474	2	0	0.860662	0.00558192	0.87013	0.851297	label=High risk	High risk
								48.2163	51.1486		762	4472	1	0	0.86047	0.0055864	0.869943	0.8511	label=High risk	High risk
								49.1937	54.341		763	4471	2	0	0.860085	0.00559535	0.869569	0.850704	label=High risk	High risk
								50.2806	52.7011		764	4469	2	0	0.8597	0.0056043	0.869195	0.850308	label=High risk	High risk
								51.3949	61.6217		765	4467	1	0	0.859507	0.00560877	0.869008	0.850111	label=High risk	High risk
								52.334	55.3269		766	4466	2	0	0.859122	0.0056177	0.868634	0.849715	label=High risk	High risk
								48.449	47.228		767	4464	2	0	0.858737	0.00562663	0.86826	0.849319	label=High risk	High risk
								49.4593	46.1806		768	4462	3	0	0.85816	0.00564002	0.867699	0.848726	label=High risk	High risk
								50.5654	48.0046		769	4459	3	0	0.857583	0.00565339	0.867138	0.848133	label=High risk	High risk
								51.781	50.9209		770	4456	4	0	0.856813	0.00567119	0.86639	0.847342	label=High risk	High risk
								52.7912	49.8825		771	4452	3	0	0.856236	0.00568453	0.865829	0.846749	label=High risk	High risk
								53.8261	52.2546		772	4449	1	0	0.856043	0.00568897	0.865642	0.846551	label=High risk	High risk
								54.8391	51.9527		773	4448	1	0	0.855851	0.00569341	0.865454	0.846353	label=High risk	High risk
								55.8932	52.513		774	4447	1	0	0.855658	0.00569785	0.865267	0.846156	label=High risk	High risk
								56.909	52.8791		775	4446	2	0	0.855273	0.00570673	0.864893	0.84576	label=High risk	High risk
								57.9877	53.673		776	4444	1	0	0.855081	0.00571117	0.864706	0.845563	label=High risk	High risk
								54.5927	45.7556		778	4443	1	0	0.854888	0.0057156	0.864519	0.845365	label=High risk	High risk
								55.614	45.8872		780	4442	3	0	0.854311	0.00572889	0.863958	0.844772	label=High risk	High risk
								53.2649	54.9867		781	4439	1	0	0.854119	0.00573332	0.863771	0.844574	label=High risk	High risk
								54.256	63.4426		784	4438	1	0	0.853926	0.00573775	0.863583	0.844377	label=High risk	High risk
								55.1786	56.2306		785	4437	1	0	0.853734	0.00574218	0.863396	0.844179	label=High risk	High risk
								56.4052	63.2177		787	4436	1	0	0.853541	0.0057466	0.863209	0.843982	label=High risk	High risk
								43.5647	39.9319		788	4435	3	0	0.852964	0.00575986	0.862648	0.843389	label=High risk	High risk
								44.6571	42.3893		790	4432	1	0	0.852771	0.00576428	0.86246	0.843191	label=High risk	High risk
								45.7577	44.3518		792	4431	1	0	0.852579	0.0057687	0.862273	0.842994	label=High risk	High risk
								47.77	47.0452		794	4430	2	0	0.852194	0.00577753	0.861899	0.842598	label=High risk	High risk
								43.8658	51.9175		795	4428	1	0	0.852002	0.00578194	0.861712	0.842401	label=High risk	High risk
								50.8857	54.8398		796	4427	2	0	0.851617	0.00579077	0.861337	0.842006	label=High risk	High risk
								51.9288	56.9818		799	4425	3	0	0.851039	0.00580399	0.860776	0.841413	label=High risk	High risk
								53.6099	57.4032		803	4422	1	0	0.850847	0.00580839	0.860588	0.841215	label=High risk	High risk
								54.5873	56.2911		804	4421	1	0	0.850654	0.0058128	0.860401	0.841018	label=High risk	High risk
								55.6605	57.2891		807	4420	1	0	0.850462	0.0058172	0.860214	0.84082	label=High risk	High risk
								56.6571	57.1137		808	4419	1	0	0.850269	0.0058216	0.860027	0.840623	label=High risk	High risk
								57.7522	62.2031		809	4418	1	0	0.850077	0.005826	0.859839	0.840425	label=High risk	High risk
								58.7105	57.0148		810	4417	1	0	0.849885	0.0058304	0.859652	0.840228	label=High risk	High risk
								59.8795	63.081		811	4416	1	0	0.849692	0.00583479	0.859465	0.84003	label=High risk	High risk
								60.8898	53.9429		812	4415	2	0	0.849307	0.00584358	0.85909	0.839635	label=High risk	High risk
								61.9302	63.7189		818	4413	1	0	0.849115	0.00584798	0.858903	0.839438	label=High risk	High risk
								58.7899	57.9971		819	4412	2	0	0.84873	0.00585676	0.858529	0.839043	label=High risk	High risk
								59.8138	59.854		820	4410	2	0	0.848345	0.00586554	0.858154	0.838648	label=High risk	High risk
								60.783	63.0466		821	4408	2	0	0.84796	0.00587431	0.857779	0.838253	label=High risk	High risk
								61.8179	61.8406		822	4406	1	0	0.847768	0.00587869	0.857592	0.838056	label=High risk	High risk
								63.4689	69.0888		823	4405	1	0	0.847575	0.00588307	0.857405	0.837858	label=High risk	High risk
								64.4846	66.2583		826	4404	2	0	0.84719	0.00589184	0.85703	0.837463	label=High risk	High risk
								65.4784	68.3598		832	4402	1	0	0.846998	0.00589621	0.856843	0.837266	label=High risk	High risk
								66.5161	66.3001		834	4401	1	0	0.846805	0.00590059	0.856655	0.837068	label=High risk	High risk
								67.5318	65.7489		837	4400	2	0	0.84642	0.00590934	0.856281	0.836674	label=High risk	High risk
								68.5476	70.5462		838	4398	1	0	0.846228	0.00591372	0.856093	0.836476	label=High risk	High risk
								69.5825	70.8678		839	4397	1	0	0.846035	0.00591809	0.855906	0.836279	label=High risk	High risk
								70.6174	69.0417		840	4396	1	0	0.845843	0.00592246	0.855719	0.836081	label=High risk	High risk
								71.603	71.1484		841	4395	1	0	0.845651	0.00592683	0.855531	0.835884	label=High risk	High risk
								55.373	50.8826		844	4394	3	0	0.845073	0.00593993	0.854969	0.835292	label=High risk	High risk
								56.3696	51.0477		849	4391	1	0	0.844881	0.0059443	0.854782	0.835094	label=High risk	High risk
								57.3279	49.688		853	4390	2	0	0.844496	0.00595303	0.854407	0.8347	label=High risk	High risk
								58.3819	53.4035		855	4388	1	0	0.844303	0.00595739	0.854219	0.834502	label=High risk	High risk
								44.3477	43.5114		857	4387	1	0	0.844111	0.00596175	0.854032	0.834305	label=High risk	High risk
								45.3963	41.7712		859	4386	1	0	0.843918	0.00596611	0.853845	0.834108	label=High risk	High risk
								46.4367	44.5284		865	4385	2	0	0.843533	0.00597482	0.85347	0.833713	label=High risk	High risk
								47.4606	41.7596		873	4383	1	0	0.843341	0.00597918	0.853282	0.833516	label=High risk	High risk
								48.501	46.2752		874	4382	1	0	0.843149	0.00598353	0.853095	0.833318	label=High risk	High risk
								50.1903	56.5204		875	4381	1	0	0.842956	0.00598789	0.852907	0.833121	label=High risk	High risk
								51.2142	57.6406		878	4380	1	0	0.842764	0.00599224	0.85272	0.832924	label=High risk	High risk
								52.1752	59.3008		879	4379	1	0	0.842571	0.00599659	0.852532	0.832726	label=High risk	High risk
								53.18	57.3866		880	4378	1	0	0.842379	0.00600094	0.852345	0.832529	label=High risk	High risk
								58.434	53.5563		883	4377	1	0	0.842186	0.00600529	0.852158	0.832332	label=High risk	High risk
								59.4497	51.0067		884	4376	1	0	0.841994	0.00600963	0.85197	0.832134	label=High risk	High risk
								60.4873	54.0246		885	4375	2	0	0.841609	0.00601832	0.851595	0.83174	label=High risk	High risk
								62.4668	60.2594		889	4373	1	0	0.841416	0.00602267	0.851408	0.831543	label=High risk	High risk
								64.4983	55.208		891	4372	1	0	0.841224	0.00602701	0.85122	0.831345	label=High risk	High risk
								38.4778	35.5169		892	4371	2	0	0.840839	0.00603569	0.850845	0.830951	label=High risk	High risk
								39.4606	38.5841		895	4369	1	0	0.840647	0.00604003	0.850658	0.830754	label=High risk	High risk
								40.5777	40.297		896	4368	2	0	0.840262	0.00604871	0.850283	0.830359	label=High risk	High risk
								41.8426	41.5056		897	4366	1	0	0.840069	0.00605304	0.850095	0.830162	label=High risk	High risk
								44.0438	36.8523		899	4365	2	0	0.839684	0.00606171	0.84972	0.829767	label=High risk	High risk
								57.7988	59.1394		908	4363	1	0	0.839492	0.00606604	0.849532	0.82957	label=High risk	High risk
								58.9569	59.8369		910	4362	1	0	0.839299	0.00607038	0.849345	0.829373	label=High risk	High risk
								60.0767	63.7167		912	4361	2	0	0.838915	0.00607904	0.84897	0.828978	label=High risk	High risk
								61.6728	64.0449		914	4359	1	0	0.838722	0.00608336	0.848782	0.828781	label=High risk	High risk
								45.6564	50.3847		917	4358	1	0	0.83853	0.00608769	0.848595	0.828584	label=High risk	High risk
								46.6831	45.3773		918	4357	1	0	0.838337	0.00609202	0.848407	0.828387	label=High risk	High risk
								47.6605	49.547		920	4356	1	0	0.838145	0.00609634	0.848219	0.82819	label=High risk	High risk
								48.6763	51.6707		923	4355	1	0	0.837952	0.00610067	0.848032	0.827992	label=High risk	High risk
								49.692	50.9193		924	4354	1	0	0.83776	0.00610499	0.847844	0.827795	label=High risk	High risk
								50.7077	51.7488		927	4353	2	0	0.837375	0.00611363	0.847469	0.827401	label=High risk	High risk
								62.757	55.0057		932	4351	1	0	0.837182	0.00611795	0.847281	0.827204	label=High risk	High risk
								63.7728	62.765		933	4350	1	0	0.83699	0.00612227	0.847094	0.827007	label=High risk	High risk
								64.8268	57.4609		935	4349	1	0	0.836798	0.00612659	0.846906	0.826809	label=High risk	High risk
								65.796	59.2604		937	4348	2	0	0.836413	0.00613522	0.846531	0.826415	label=High risk	High risk
								66.8008	60.657		939	4346	1	0	0.83622	0.00613953	0.846343	0.826218	label=High risk	High risk
								54.0178	57.4401		940	4345	1	0	0.836028	0.00614385	0.846156	0.826021	label=High risk	High risk
								55.0144	60.3156		944	4344	2	0	0.835643	0.00615247	0.845781	0.825627	label=High risk	High risk
								56.0301	53.5553		947	4342	1	0	0.83545	0.00615678	0.845593	0.825429	label=High risk	High risk
								37.8508	36.7538		952	4341	1	0	0.835258	0.00616109	0.845405	0.825232	label=High risk	High risk
								39.2279	39.0556		958	4340	1	0	0.835065	0.0061654	0.845218	0.825035	label=High risk	High risk
								40.3587	40.7047		961	4339	2	0	0.834681	0.00617401	0.844842	0.824641	label=High risk	High risk
								41.3717	41.5451		962	4337	1	0	0.834488	0.00617831	0.844655	0.824444	label=High risk	High risk
								42.5243	45.1674		965	4336	1	0	0.834296	0.00618262	0.844467	0.824247	label=High risk	High risk
								67.8248	64.6225		968	4335	1	0	0.834103	0.00618692	0.844279	0.82405	label=High risk	High risk
								69.0513	66.6213		970	4334	1	0	0.833911	0.00619122	0.844091	0.823853	label=High risk	High risk
								70.0507	63.4998		971	4333	1	0	0.833718	0.00619552	0.843904	0.823656	label=High risk	High risk
								71.1239	69.9008		977	4332	1	0	0.833526	0.00619982	0.843716	0.823459	label=High risk	High risk
								72.1561	69.9501		982	4331	2	0	0.833141	0.00620842	0.843341	0.823064	label=High risk	High risk
								35.4853	39.3817		983	4329	1	0	0.832948	0.00621272	0.843153	0.822867	label=High risk	High risk
								36.4819	39.4849		986	4328	1	0	0.832756	0.00621701	0.842965	0.82267	label=High risk	High risk
								37.4976	43.8883		989	4327	1	0	0.832564	0.00622131	0.842778	0.822473	label=High risk	High risk
								38.5325	44.9456		990	4326	1	0	0.832371	0.0062256	0.84259	0.822276	label=High risk	High risk
								39.5483	44.1444		995	4325	3	0	0.831794	0.00623848	0.842027	0.821685	label=High risk	High risk
								40.5667	43.1066		997	4322	1	0	0.831601	0.00624277	0.841839	0.821488	label=High risk	High risk
								53.5414	54.0689		1003	4321	2	0	0.831216	0.00625135	0.841463	0.821094	label=High risk	High risk
								54.4613	54.3693		1008	4319	1	0	0.831024	0.00625563	0.841276	0.820897	label=High risk	High risk
								55.4606	56.3812		1009	4318	1	0	0.830831	0.00625992	0.841088	0.8207	label=High risk	High risk
								56.4572	56.9008		1014	4317	2	0	0.830446	0.00626849	0.840712	0.820306	label=High risk	High risk
								57.4209	58.5024		1015	4315	4	0	0.829677	0.00628562	0.839961	0.819518	label=High risk	High risk
								64.6242	52.5208		1018	4311	2	0	0.829292	0.00629418	0.839586	0.819124	label=High risk	High risk
								65.6427	52.7209		1019	4309	1	0	0.829099	0.00629846	0.839398	0.818927	label=High risk	High risk
								66.642	53.835		1021	4308	3	0	0.828522	0.00631128	0.838834	0.818336	label=High risk	High risk
								67.6496	51.1317		1022	4305	2	0	0.828137	0.00631983	0.838459	0.817942	label=High risk	High risk
								41.6728	42.9236		1024	4303	1	0	0.827945	0.0063241	0.838271	0.817746	label=High risk	High risk
								42.6886	44.7298		1025	4302	1	0	0.827752	0.00632838	0.838083	0.817549	label=High risk	High risk
								43.6851	43.5517		1027	4301	1	0	0.82756	0.00633265	0.837895	0.817352	label=High risk	High risk
								44.7009	45.253		1030	4300	1	0	0.827367	0.00633692	0.837707	0.817155	label=High risk	High risk
								45.3552	47.9218		1031	4299	1	0	0.827175	0.00634118	0.837519	0.816958	label=High risk	High risk
								58.2067	64.4218		1032	4298	1	0	0.826982	0.00634545	0.837332	0.816761	label=High risk	High risk
								59.3265	63.8518		1033	4297	1	0	0.82679	0.00634972	0.837144	0.816564	label=High risk	High risk
								60.3313	59.5475		1035	4296	2	0	0.826405	0.00635825	0.836768	0.81617	label=High risk	High risk
								59.6441	61.4134		1036	4294	1	0	0.826212	0.00636252	0.83658	0.815973	label=High risk	High risk
								60.6407	62.3867		1037	4293	1	0	0.82602	0.00636678	0.836392	0.815776	label=High risk	High risk
								61.6564	62.8122		1039	4292	2	0	0.825635	0.0063753	0.836016	0.815383	label=High risk	High risk
								62.6913	66.2041		1041	4290	1	0	0.825443	0.00637956	0.835829	0.815186	label=High risk	High risk
								66.1875	65.8939		1042	4289	3	0	0.824865	0.00639234	0.835265	0.814595	label=High risk	High risk
								67.05	63.9897		1045	4286	1	0	0.824673	0.0063966	0.835077	0.814398	label=High risk	High risk
								68.0465	63.4125		1047	4285	1	0	0.82448	0.00640086	0.834889	0.814202	label=High risk	High risk
								69.013	69.2351		1048	4284	2	0	0.824095	0.00640937	0.834513	0.813808	label=High risk	High risk
								41.0404	45.4065		1050	4282	1	0	0.823903	0.00641362	0.834325	0.813611	label=High risk	High risk
								44.063	42.3144		1051	4281	1	0	0.823711	0.00641788	0.834137	0.813414	label=High risk	High risk
								45.0787	47.3116		1052	4280	2	0	0.823326	0.00642638	0.833761	0.81302	label=High risk	High risk
								46.1903	46.0406		1053	4278	1	0	0.823133	0.00643063	0.833573	0.812824	label=High risk	High risk
								47.2444	55.2731		1056	4277	1	0	0.822941	0.00643488	0.833385	0.812627	label=High risk	High risk
								48.2793	50.0539		1061	4276	1	0	0.822748	0.00643913	0.833198	0.81243	label=High risk	High risk
								49.065	52.1728		1063	4275	2	0	0.822363	0.00644763	0.832822	0.812036	label=High risk	High risk
								50.0999	54.6561		1064	4273	2	0	0.821978	0.00645612	0.832446	0.811643	label=High risk	High risk
								51.0965	53.9406		1066	4271	3	0	0.821401	0.00646885	0.831882	0.811053	label=High risk	High risk
								44.5613	43.4714		1068	4268	2	0	0.821016	0.00647734	0.831506	0.810659	label=High risk	High risk
								60.4791	55.4112		1069	4266	1	0	0.820824	0.00648158	0.831318	0.810462	label=High risk	High risk
								61.3662	56.5183		1071	4265	1	0	0.820631	0.00648582	0.83113	0.810265	label=High risk	High risk
								62.4695	58.9623		1072	4264	4	0	0.819861	0.00650277	0.830378	0.809478	label=High risk	High risk
								63.4689	62.345		1077	4260	2	0	0.819477	0.00651124	0.830002	0.809085	label=High risk	High risk
								55.0198	60.1907		1078	4258	1	0	0.819284	0.00651548	0.829813	0.808888	label=High risk	High risk
								56.1561	57.7991		1079	4257	2	0	0.818899	0.00652395	0.829437	0.808495	label=High risk	High risk
								57.1718	57.9378		1080	4255	1	0	0.818707	0.00652818	0.829249	0.808298	label=High risk	High risk
								54.0068	53.7395		1082	4254	3	0	0.818129	0.00654087	0.828685	0.807708	label=High risk	High risk
								54.987	52.7771		1084	4251	1	0	0.817937	0.0065451	0.828497	0.807511	label=High risk	High risk
								56.2135	52.1515		1085	4250	2	0	0.817552	0.00655356	0.828121	0.807118	label=High risk	High risk
								57.1937	58.1712		1087	4248	1	0	0.81736	0.00655779	0.827933	0.806921	label=High risk	High risk
								58.1875	55.803		1088	4247	2	0	0.816975	0.00656624	0.827557	0.806528	label=High risk	High risk
								59.2444	53.0368		1089	4245	1	0	0.816782	0.00657047	0.827369	0.806331	label=High risk	High risk
								74.2012	69.1903		1090	4244	1	0	0.81659	0.00657469	0.82718	0.806134	label=High risk	High risk
								75.039	70.7161		1091	4243	3	0	0.816012	0.00658736	0.826616	0.805545	label=High risk	High risk
								76.0192	67.9042		1092	4240	1	0	0.81582	0.00659158	0.826428	0.805348	label=High risk	High risk
								63.8494	67.0129		1093	4239	2	0	0.815435	0.00660002	0.826052	0.804955	label=High risk	High risk
								64.846	66.7781		1094	4237	1	0	0.815242	0.00660424	0.825864	0.804758	label=High risk	High risk
								65.8617	67.8547		1095	4236	1	0	0.81505	0.00660846	0.825676	0.804561	label=High risk	High risk
								54.9952	47.5244		1096	4235	1	0	0.814858	0.00661268	0.825487	0.804365	label=High risk	High risk
								56.23	44.4199		1097	4234	1	0	0.814665	0.0066169	0.825299	0.804168	label=High risk	High risk
								57.024	49.0467		1098	4233	1	0	0.814473	0.00662111	0.825111	0.803971	label=High risk	High risk
								58.0178	48.5341		1100	4232	1	0	0.81428	0.00662533	0.824923	0.803775	label=High risk	High risk
								59.0335	48.8086		1101	4231	2	0	0.813895	0.00663376	0.824547	0.803382	label=High risk	High risk
								60.1259	55.2132		1103	4229	1	0	0.813703	0.00663798	0.824358	0.803185	label=High risk	High risk
								61.1362	54.0546		1104	4228	2	0	0.813318	0.0066464	0.823982	0.802792	label=High risk	High risk
								62.1739	53.8246		1106	4226	2	0	0.812933	0.00665482	0.823606	0.802399	label=High risk	High risk
								63.2088	54.2266		1108	4224	1	0	0.812741	0.00665904	0.823418	0.802202	label=High risk	High risk
								64.3258	55.6304		1109	4223	1	0	0.812548	0.00666325	0.823229	0.802005	label=High risk	High risk
								40.23	50.0635		1110	4222	1	0	0.812356	0.00666745	0.823041	0.801809	label=High risk	High risk
								42.8528	47.7797		1111	4221	1	0	0.812163	0.00667166	0.822853	0.801612	label=High risk	High risk
								62.7926	65.5804		1112	4220	3	0	0.811586	0.00668429	0.822288	0.801023	label=High risk	High risk
								63.8385	62.2258		1113	4217	2	0	0.811201	0.0066927	0.821912	0.80063	label=High risk	High risk
								64.8241	64.9109		1114	4215	3	0	0.810624	0.00670531	0.821347	0.80004	label=High risk	High risk
								62.5407	62.5917		1115	4212	1	0	0.810431	0.00670951	0.821159	0.799843	label=High risk	High risk
								63.6742	62.5138		1116	4211	1	0	0.810239	0.00671371	0.820971	0.799647	label=High risk	High risk
								27.7509	33.2254		1117	4210	2	0	0.809854	0.00672212	0.820594	0.799254	label=High risk	High risk
								28.9829	36.9829		1118	4208	3	0	0.809276	0.00673472	0.820029	0.798664	label=High risk	High risk
								29.974	35.2718		1119	4205	2	0	0.808891	0.00674311	0.819653	0.798271	label=High risk	High risk
								30.9952	38.4262		1120	4203	7	0	0.807544	0.00677248	0.818335	0.796896	label=High risk	High risk
								32.0055	38.1814		1121	4196	1	0	0.807352	0.00677667	0.818147	0.796699	label=High risk	High risk
								32.835	40.5743		1123	4195	3	0	0.806774	0.00678925	0.817582	0.79611	label=High risk	High risk
								33.8344	39.2493		1124	4192	1	0	0.806582	0.00679344	0.817393	0.795914	label=High risk	High risk
								34.8309	47.8606		1125	4191	3	0	0.806005	0.00680601	0.816828	0.795324	label=High risk	High risk
								35.8494	44.185		1126	4188	2	0	0.80562	0.00681438	0.816452	0.794931	label=High risk	High risk
								36.9008	43.1236		1127	4186	1	0	0.805427	0.00681857	0.816263	0.794735	label=High risk	High risk
								69.6947	63.7266		1128	4185	2	0	0.805042	0.00682694	0.815887	0.794342	label=High risk	High risk
								70.6804	63.9882		1129	4183	1	0	0.80485	0.00683113	0.815698	0.794146	label=High risk	High risk
								71.6961	66.5964		1130	4182	2	0	0.804465	0.0068395	0.815322	0.793753	label=High risk	High risk
								72.7118	65.8311		1131	4180	1	0	0.804273	0.00684368	0.815133	0.793557	label=High risk	High risk
								61.347	62.0006		1132	4179	2	0	0.803888	0.00685205	0.814756	0.793164	label=High risk	High risk
								62.3819	60.6308		1133	4177	1	0	0.803695	0.00685623	0.814568	0.792967	label=High risk	High risk
								63.373	62.7737		1134	4176	3	0	0.803118	0.00686877	0.814003	0.792378	label=High risk	High risk
								50.1875	50.1332		1136	4173	1	0	0.802925	0.00687295	0.813815	0.792182	label=High risk	High risk
								50.1875	50.1497		1138	4172	2	0	0.80254	0.00688131	0.813438	0.791789	label=High risk	High risk
								51.2033	43.2324		1140	4170	2	0	0.802156	0.00688967	0.813061	0.791396	label=High risk	High risk
								52.2163	54.1622		1141	4168	1	0	0.801963	0.00689384	0.812872	0.7912	label=High risk	High risk
								53.4757	55.5988		1142	4167	1	0	0.801771	0.00689802	0.812684	0.791004	label=High risk	High risk
								34.6201	38.5582		1143	4166	1	0	0.801578	0.0069022	0.812496	0.790807	label=High risk	High risk
								36.8816	31.6168		1144	4165	1	0	0.801386	0.00690637	0.812307	0.790611	label=High risk	High risk
								38.0506	33.8661		1146	4164	2	0	0.801001	0.00691472	0.81193	0.790218	label=High risk	High risk
								58.0917	62.0379		1147	4162	2	0	0.800616	0.00692307	0.811553	0.789826	label=High risk	High risk
								59.0992	61.4703		1148	4160	2	0	0.800231	0.00693141	0.811177	0.789433	label=High risk	High risk
								60.115	59.091		1149	4158	2	0	0.799846	0.00693976	0.8108	0.78904	label=High risk	High risk
								61.1526	62.2646		1152	4156	1	0	0.799654	0.00694393	0.810611	0.788844	label=High risk	High risk
								62.1492	65.9562		1155	4155	1	0	0.799461	0.0069481	0.810423	0.788648	label=High risk	High risk
								63.1841	64.813		1157	4154	1	0	0.799269	0.00695227	0.810234	0.788452	label=High risk	High risk
								64.1999	63.0348		1158	4153	3	0	0.798691	0.00696478	0.809669	0.787863	label=High risk	High risk
								65.3388	60.4072		1160	4150	1	0	0.798499	0.00696895	0.80948	0.787666	label=High risk	High risk
								66.3354	59.1327		1161	4149	2	0	0.798114	0.00697728	0.809103	0.787274	label=High risk	High risk
								67.3511	58.4665		1162	4147	2	0	0.797729	0.00698561	0.808726	0.786881	label=High risk	High risk
								68.3559	64.5386		1163	4145	2	0	0.797344	0.00699394	0.808349	0.786489	label=High risk	High risk
								66.486	69.007		1165	4143	2	0	0.796959	0.00700227	0.807972	0.786096	label=High risk	High risk
								67.5072	68.7042		1166	4141	2	0	0.796574	0.0070106	0.807595	0.785704	label=High risk	High risk
								68.3477	68.31		1167	4139	2	0	0.796189	0.00701893	0.807218	0.785311	label=High risk	High risk
								69.399	67.8195		1170	4137	1	0	0.795997	0.00702309	0.80703	0.785115	label=High risk	High risk
								70.4011	68.3089		1175	4136	1	0	0.795804	0.00702725	0.806841	0.784919	label=High risk	High risk
								72.7502	73.52		1176	4135	3	0	0.795227	0.00703973	0.806275	0.78433	label=High risk	High risk
								73.7468	72.1982		1177	4132	3	0	0.79465	0.00705221	0.80571	0.783742	label=High risk	High risk
								74.8364	74.5504		1180	4129	1	0	0.794457	0.00705637	0.805521	0.783545	label=High risk	High risk
								48.5804	59.2757		1183	4128	1	0	0.794265	0.00706053	0.805333	0.783349	label=High risk	High risk
								49.5962	58.2116		1184	4127	1	0	0.794072	0.00706468	0.805144	0.783153	label=High risk	High risk
								50.5955	62.964		1185	4126	1	0	0.79388	0.00706884	0.804955	0.782957	label=High risk	High risk
								52.668	54.9998		1186	4125	2	0	0.793495	0.00707715	0.804578	0.782564	label=High risk	High risk
								53.6263	54.6103		1187	4123	1	0	0.793303	0.00708131	0.80439	0.782368	label=High risk	High risk
								54.642	54.9775		1189	4122	2	0	0.792918	0.00708962	0.804012	0.781976	label=High risk	High risk
								50.0151	61.1594		1190	4120	1	0	0.792725	0.00709377	0.803824	0.78178	label=High risk	High risk
								51.6249	63.9916		1191	4119	2	0	0.79234	0.00710208	0.803447	0.781387	label=High risk	High risk
								53.6646	61.123		1192	4117	1	0	0.792148	0.00710624	0.803258	0.781191	label=High risk	High risk
								54.653	61.9362		1194	4116	1	0	0.791955	0.00711039	0.803069	0.780995	label=High risk	High risk
								55.6687	61.4677		1196	4115	1	0	0.791763	0.00711454	0.802881	0.780799	label=High risk	High risk
								56.8761	61.4547		1199	4114	1	0	0.79157	0.00711869	0.802692	0.780603	label=High risk	High risk
								58.9268	67.7857		1200	4113	1	0	0.791378	0.00712285	0.802504	0.780407	label=High risk	High risk
								53.232	58.3258		1201	4112	1	0	0.791186	0.007127	0.802315	0.780211	label=High risk	High risk
								54.1985	57.6396		1204	4111	2	0	0.790801	0.0071353	0.801938	0.779818	label=High risk	High risk
								55.2444	60.8365		1205	4109	1	0	0.790608	0.00713945	0.801749	0.779622	label=High risk	High risk
								60.1095	59.7147		1208	4108	1	0	0.790416	0.0071436	0.80156	0.779426	label=High risk	High risk
								59.5921	55.3945		1209	4107	1	0	0.790223	0.00714775	0.801372	0.77923	label=High risk	High risk
								70.308	65.4367		1210	4106	1	0	0.790031	0.0071519	0.801183	0.779034	label=High risk	High risk
								71.3812	67.1164		1213	4105	1	0	0.789838	0.00715605	0.800994	0.778838	label=High risk	High risk
								67.7974	67.2564		1214	4104	1	0	0.789646	0.00716019	0.800806	0.778642	label=High risk	High risk
								69.974	71.785		1215	4103	1	0	0.789453	0.00716434	0.800617	0.778446	label=High risk	High risk
								53.4839	43.2986		1216	4102	1	0	0.789261	0.00716849	0.800428	0.778249	label=High risk	High risk
								53.4839	43.311		1217	4101	1	0	0.789069	0.00717264	0.80024	0.778053	label=High risk	High risk
								36.2519	46.8735		1218	4100	2	0	0.788684	0.00718093	0.799862	0.777661	label=High risk	High risk
								37.3251	45.366		1221	4098	2	0	0.788299	0.00718922	0.799485	0.777269	label=High risk	High risk
								38.4613	47.9723		1223	4096	1	0	0.788106	0.00719337	0.799296	0.777073	label=High risk	High risk
								39.4716	45.1772		1227	4095	1	0	0.787914	0.00719751	0.799108	0.776877	label=High risk	High risk
								40.8652	48.6		1236	4094	1	0	0.787721	0.00720166	0.798919	0.776681	label=High risk	High risk
								41.87	47.6313		1240	4093	2	0	0.787336	0.00720994	0.798541	0.776289	label=High risk	High risk
								42.9843	47.855		1242	4091	2	0	0.786952	0.00721823	0.798164	0.775897	label=High risk	High risk
								43.9945	50.6422		1249	4089	1	0	0.786759	0.00722237	0.797975	0.7757	label=High risk	High risk
								44.7639	46.3729		1252	4088	1	0	0.786567	0.00722651	0.797787	0.775504	label=High risk	High risk
								45.7632	48.7779		1254	4087	1	0	0.786374	0.00723066	0.797598	0.775308	label=High risk	High risk
								72.0219	66.3022		1255	4086	1	0	0.786182	0.0072348	0.797409	0.775112	label=High risk	High risk
								73.0048	68.0529		1259	4085	1	0	0.785989	0.00723894	0.79722	0.774916	label=High risk	High risk
								74.0561	68.4881		1261	4084	1	0	0.785797	0.00724308	0.797032	0.77472	label=High risk	High risk
								75.0609	66.7075		1267	4083	1	0	0.785604	0.00724722	0.796843	0.774524	label=High risk	High risk
								50.5161	45.0366		1268	4082	1	0	0.785412	0.00725136	0.796654	0.774328	label=High risk	High risk
								51.5127	45.5975		1269	4081	1	0	0.785219	0.0072555	0.796465	0.774132	label=High risk	High risk
								52.6051	48.2491		1275	4080	1	0	0.785027	0.00725964	0.796277	0.773936	label=High risk	High risk
								54.2478	54.6573		1279	4079	1	0	0.784834	0.00726378	0.796088	0.77374	label=High risk	High risk
								55.7892	57.775		1281	4078	1	0	0.784642	0.00726792	0.795899	0.773544	label=High risk	High risk
								56.8378	60.3049		1283	4077	1	0	0.78445	0.00727206	0.79571	0.773348	label=High risk	High risk
								58.872	60.5792		1285	4076	1	0	0.784257	0.0072762	0.795522	0.773152	label=High risk	High risk
								35.2717	37.3686		1286	4075	1	0	0.784065	0.00728033	0.795333	0.772956	label=High risk	High risk
								36.5311	37.6158		1287	4074	1	0	0.783872	0.00728447	0.795144	0.77276	label=High risk	High risk
								37.7741	36.5163		1289	4073	1	0	0.78368	0.00728861	0.794955	0.772564	label=High risk	High risk
								39.1184	36.7671		1290	4072	1	0	0.783487	0.00729275	0.794767	0.772368	label=High risk	High risk
								40.1342	39.2408		1291	4071	1	0	0.783295	0.00729688	0.794578	0.772172	label=High risk	High risk
								41.1691	38.034		1297	4070	2	0	0.78291	0.00730516	0.7942	0.77178	label=High risk	High risk
								40.6461	39.9738		1300	4068	1	0	0.782717	0.00730929	0.794011	0.771584	label=High risk	High risk
								42.2423	39.5258		1301	4067	1	0	0.782525	0.00731343	0.793823	0.771388	label=High risk	High risk
								43.2772	40.8804		1302	4066	3	0	0.781948	0.00732583	0.793256	0.7708	label=High risk	High risk
								44.3504	43.4153		1312	4063	2	0	0.781563	0.0073341	0.792879	0.770408	label=High risk	High risk
								45.4237	41.6105		1322	4061	2	0	0.781178	0.00734237	0.792501	0.770017	label=High risk	High risk
								51.0527	56.1268		1328	4059	1	0	0.780985	0.0073465	0.792312	0.769821	label=High risk	High risk
								52.0767	61.0972		1329	4058	2	0	0.7806	0.00735477	0.791934	0.769429	label=High risk	High risk
								53.0541	60.02		1337	4056	2	0	0.780216	0.00736303	0.791557	0.769037	label=High risk	High risk
								53.629	61.1781		1339	4054	1	0	0.780023	0.00736716	0.791368	0.768841	label=High risk	High risk
								54.5955	57.2612		1343	4053	1	0	0.779831	0.00737129	0.791179	0.768645	label=High risk	High risk
								55.603	58.3475		1346	4052	1	0	0.779638	0.00737542	0.79099	0.768449	label=High risk	High risk
								56.6571	58.3876		1351	4051	1	0	0.779446	0.00737956	0.790801	0.768253	label=High risk	High risk
								57.6537	59.5813		1352	4050	1	0	0.779253	0.00738369	0.790612	0.768057	label=High risk	High risk
								58.7077	60.9074		1353	4049	2	0	0.778868	0.00739195	0.790235	0.767666	label=High risk	High risk
								59.7043	64.6197		1355	4047	1	0	0.778676	0.00739608	0.790046	0.76747	label=High risk	High risk
								60.7201	62.0782		1358	4046	1	0	0.778483	0.00740021	0.789857	0.767274	label=High risk	High risk
								61.7112	62.3728		1360	4045	2	0	0.778099	0.00740846	0.789479	0.766882	label=High risk	High risk
								68.3942	62.0827		1363	4043	1	0	0.777906	0.00741259	0.78929	0.766686	label=High risk	High risk
								70.694	63.6635		1369	4042	1	0	0.777714	0.00741672	0.789101	0.76649	label=High risk	High risk
								71.7673	62.7988		1375	4041	2	0	0.777329	0.00742498	0.788724	0.766098	label=High risk	High risk
								72.7611	65.609		1376	4039	1	0	0.777136	0.00742911	0.788535	0.765903	label=High risk	High risk
								43.0609	45.9419		1377	4038	1	0	0.776944	0.00743323	0.788346	0.765707	label=High risk	High risk
								44.0767	54.7019		1378	4037	2	0	0.776559	0.00744149	0.787968	0.765315	label=High risk	High risk
								45.0924	52.6164		1379	4035	2	0	0.776174	0.00744974	0.78759	0.764923	label=High risk	High risk
								43.718	44.4059		1384	4033	1	0	0.775982	0.00745387	0.787401	0.764727	label=High risk	High risk
								44.8022	48.6301		1385	4032	1	0	0.775789	0.00745799	0.787212	0.764532	label=High risk	High risk
								45.9767	47.69		1386	4031	1	0	0.775597	0.00746212	0.787023	0.764336	label=High risk	High risk
								47.0089	48.1879		1389	4030	1	0	0.775404	0.00746624	0.786835	0.76414	label=High risk	High risk
								48.2163	49.161		1395	4029	1	0	0.775212	0.00747037	0.786646	0.763944	label=High risk	High risk
								49.3799	51.4397		1400	4028	2	0	0.774827	0.00747862	0.786268	0.763552	label=High risk	High risk
								50.5352	49.385		1401	4026	1	0	0.774634	0.00748274	0.786079	0.763357	label=High risk	High risk
								51.5373	51.5168		1407	4025	3	0	0.774057	0.00749512	0.785512	0.762769	label=High risk	High risk
								52.5476	58.1961		1409	4022	1	0	0.773865	0.00749924	0.785323	0.762573	label=High risk	High risk
								53.6263	47.9179		1412	4021	1	0	0.773672	0.00750336	0.785134	0.762377	label=High risk	High risk
								58.3682	57.7768		1413	4020	2	0	0.773287	0.00751161	0.784756	0.761986	label=High risk	High risk
								60.4736	57.7601		1414	4018	1	0	0.773095	0.00751573	0.784567	0.76179	label=High risk	High risk
								61.5332	57.1701		1415	4017	1	0	0.772902	0.00751986	0.784378	0.761594	label=High risk	High risk
								63.54	58.2652		1418	4016	1	0	0.77271	0.00752398	0.784189	0.761398	label=High risk	High risk
								79.1896	65.3256		1420	4015	1	0	0.772517	0.0075281	0.784	0.761203	label=High risk	High risk
								80.1697	61.199		1421	4014	2	0	0.772132	0.00753635	0.783622	0.760811	label=High risk	High risk
								81.1745	66.7999		1424	4012	1	0	0.77194	0.00754047	0.783433	0.760615	label=High risk	High risk
								82.2806	69.7285		1425	4011	1	0	0.771747	0.00754459	0.783244	0.76042	label=High risk	High risk
								37.473	31.7619		1426	4010	1	0	0.771555	0.00754871	0.783055	0.760224	label=High risk	High risk
								38.6064	40.701		1428	4009	1	0	0.771363	0.00755283	0.782866	0.760028	label=High risk	High risk
								39.6769	34.7024		1431	4008	1	0	0.77117	0.00755695	0.782677	0.759832	label=High risk	High risk
								40.6023	41.5616		1432	4007	3	0	0.770593	0.00756931	0.78211	0.759245	label=High risk	High risk
								41.6126	35.575		1434	4004	2	0	0.770208	0.00757755	0.781732	0.758853	label=High risk	High risk
								42.6475	35.4009		1435	4002	1	0	0.770015	0.00758167	0.781543	0.758658	label=High risk	High risk
								43.6632	43.6846		1436	4001	3	0	0.769438	0.00759403	0.780976	0.75807	label=High risk	High risk
								44.6954	39.5529		1437	3998	2	0	0.769053	0.00760227	0.780598	0.757679	label=High risk	High risk
								47.2225	49.6202		1439	3996	1	0	0.768861	0.00760639	0.780409	0.757483	label=High risk	High risk
								48.7967	48.8426		1441	3995	2	0	0.768476	0.00761463	0.780031	0.757092	label=High risk	High risk
								47.8056	52.2169		1443	3993	1	0	0.768283	0.00761874	0.779842	0.756896	label=High risk	High risk
								49.8097	53.0861		1444	3992	3	0	0.767706	0.0076311	0.779275	0.756309	label=High risk	High risk
								50.8255	54.0062		1447	3989	2	0	0.767321	0.00763933	0.778896	0.755918	label=High risk	High risk
								51.8412	54.0486		1449	3987	1	0	0.767129	0.00764345	0.778707	0.755722	label=High risk	High risk
								52.8569	59.2825		1451	3986	1	0	0.766936	0.00764757	0.778518	0.755526	label=High risk	High risk
								41.5743	44.5858		1452	3985	1	0	0.766744	0.00765168	0.778329	0.755331	label=High risk	High risk
								42.9706	45.9122		1454	3984	1	0	0.766551	0.0076558	0.77814	0.755135	label=High risk	High risk
								39.4251	49.3226		1455	3983	2	0	0.766166	0.00766403	0.777762	0.754744	label=High risk	High risk
								40.4819	48.2032		1456	3981	1	0	0.765974	0.00766815	0.777573	0.754548	label=High risk	High risk
								41.4456	47.7571		1457	3980	1	0	0.765781	0.00767227	0.777384	0.754352	label=High risk	High risk
								42.4422	46.8589		1459	3979	1	0	0.765589	0.00767638	0.777195	0.754157	label=High risk	High risk
								43.4579	50.6118		1460	3978	1	0	0.765396	0.0076805	0.777006	0.753961	label=High risk	High risk
								44.512	50.4647		1462	3977	1	0	0.765204	0.00768462	0.776816	0.753765	label=High risk	High risk
								27.0034	29.6758		1463	3976	1	0	0.765012	0.00768873	0.776627	0.75357	label=High risk	High risk
								28.0329	36.8756		1464	3975	1	0	0.764819	0.00769285	0.776438	0.753374	label=High risk	High risk
								29.9329	33.5588		1467	3974	1	0	0.764627	0.00769696	0.776249	0.753178	label=High risk	High risk
								31.1431	34.6201		1468	3973	4	0	0.763857	0.00771342	0.775493	0.752396	label=High risk	High risk
								32.1588	38.9281		1469	3969	2	0	0.763472	0.00772165	0.775114	0.752004	label=High risk	High risk
								33.1554	40.7546		1471	3967	1	0	0.763279	0.00772577	0.774925	0.751809	label=High risk	High risk
								34.2204	37.6331		1473	3966	2	0	0.762895	0.007734	0.774547	0.751418	label=High risk	High risk
								35.2361	39.2658		1475	3964	2	0	0.76251	0.00774222	0.774169	0.751026	label=High risk	High risk
								58.9897	58.7574		1476	3962	1	0	0.762317	0.00774634	0.773979	0.750831	label=High risk	High risk
								61.0404	61.55		1477	3961	4	0	0.761547	0.00776279	0.773223	0.750048	label=High risk	High risk
								43.7481	39.0269		1478	3957	3	0	0.76097	0.00777513	0.772655	0.749461	label=High risk	High risk
								44.8214	39.9395		1479	3954	3	0	0.760393	0.00778747	0.772088	0.748875	label=High risk	High risk
								45.8754	42.003		1480	3951	2	0	0.760008	0.0077957	0.771709	0.748484	label=High risk	High risk
								46.8337	45.5951		1481	3949	3	0	0.75943	0.00780804	0.771142	0.747897	label=High risk	High risk
								47.8494	45.9619		1482	3946	4	0	0.758661	0.00782449	0.770385	0.747115	label=High risk	High risk
								38.7871	40.3194		1483	3942	1	0	0.758468	0.0078286	0.770196	0.746919	label=High risk	High risk
								39.7399	41.9648		1484	3941	3	0	0.757891	0.00784094	0.769628	0.746332	label=High risk	High risk
								40.8323	45.2986		1485	3938	1	0	0.757698	0.00784505	0.769439	0.746137	label=High risk	High risk
								41.7577	43.1348		1486	3937	3	0	0.757121	0.00785738	0.768871	0.74555	label=High risk	High risk
								42.7844	43.6438		1487	3934	1	0	0.756928	0.00786149	0.768682	0.745355	label=High risk	High risk
								43.8083	45.3209		1489	3933	3	0	0.756351	0.00787383	0.768114	0.744768	label=High risk	High risk
								44.8378	45.477		1490	3930	3	0	0.755774	0.00788616	0.767546	0.744182	label=High risk	High risk
								45.8973	46.7664		1491	3927	3	0	0.755196	0.0078985	0.766978	0.743595	label=High risk	High risk
								46.9322	48.2303		1492	3924	4	0	0.754426	0.00791494	0.766221	0.742813	label=High risk	High risk
								34.6037	33.593		1497	3920	2	0	0.754042	0.00792316	0.765843	0.742422	label=High risk	High risk
								35.7372	35.8872		1498	3918	4	0	0.753272	0.00793961	0.765085	0.741641	label=High risk	High risk
								55.1458	55.774		1499	3914	1	0	0.753079	0.00794372	0.764896	0.741445	label=High risk	High risk
								58.2341	71.9474		1500	3913	2	0	0.752694	0.00795194	0.764517	0.741054	label=High risk	High risk
								59.2498	68.1367		1503	3911	2	0	0.752309	0.00796016	0.764139	0.740663	label=High risk	High risk
								60.6297	66.8075		1505	3909	1	0	0.752117	0.00796427	0.763949	0.740468	label=High risk	High risk
								61.7604	68.557		1506	3908	2	0	0.751732	0.00797249	0.763571	0.740077	label=High risk	High risk
								62.7981	70.4217		1508	3906	2	0	0.751347	0.00798071	0.763192	0.739686	label=High risk	High risk
								63.8111	72.1171		1510	3904	2	0	0.750962	0.00798894	0.762813	0.739295	label=High risk	High risk
								65.3799	72.9094		1513	3902	3	0	0.750385	0.00800127	0.762245	0.738709	label=High risk	High risk
								66.3983	71.7741		1514	3899	1	0	0.750192	0.00800538	0.762056	0.738514	label=High risk	High risk
								75.0883	70.7858		1516	3898	1	0	0.75	0.00800949	0.761867	0.738318	label=High risk	High risk
								76.0849	70.1959		1518	3897	2	0	0.749615	0.00801771	0.761488	0.737927	label=High risk	High risk
								76.8214	69.4636		1519	3895	2	0	0.74923	0.00802593	0.761109	0.737537	label=High risk	High risk
								54.2012	74.4198		1520	3893	2	0	0.748845	0.00803415	0.76073	0.737146	label=High risk	High risk
								55.1978	73.0549		1521	3891	1	0	0.748653	0.00803826	0.760541	0.73695	label=High risk	High risk
								56.2519	73.9716		1522	3890	1	0	0.74846	0.00804237	0.760352	0.736755	label=High risk	High risk
								57.306	72.1692		1524	3889	2	0	0.748075	0.0080506	0.759973	0.736364	label=High risk	High risk
								58.3217	73.9439		1525	3887	1	0	0.747883	0.00805471	0.759783	0.736169	label=High risk	High risk
								59.3374	73.4418		1528	3886	1	0	0.747691	0.00805882	0.759594	0.735974	label=High risk	High risk
								60.3532	74.7658		1530	3885	1	0	0.747498	0.00806293	0.759405	0.735778	label=High risk	High risk
								61.3306	76.0834		1531	3884	3	0	0.746921	0.00807526	0.758836	0.735192	label=High risk	High risk
								63.4689	66.2756		1534	3881	1	0	0.746728	0.00807937	0.758647	0.734997	label=High risk	High risk
								64.4654	69.1803		1535	3880	1	0	0.746536	0.00808348	0.758458	0.734801	label=High risk	High risk
								65.5003	70.8853		1536	3879	1	0	0.746343	0.00808759	0.758268	0.734606	label=High risk	High risk
								66.5161	70.4581		1540	3878	1	0	0.746151	0.0080917	0.758079	0.734411	label=High risk	High risk
								67.5318	70.3666		1541	3877	1	0	0.745958	0.00809581	0.757889	0.734215	label=High risk	High risk
								68.5476	69.0834		1542	3876	1	0	0.745766	0.00809992	0.7577	0.73402	label=High risk	High risk
								61.8508	60.9688		1543	3875	2	0	0.745381	0.00810815	0.757321	0.733629	label=High risk	High risk
								62.8775	59.3371		1544	3873	2	0	0.744996	0.00811637	0.756942	0.733239	label=High risk	High risk
								31.1567	40.7532		1545	3871	2	0	0.744611	0.00812459	0.756563	0.732848	label=High risk	High risk
								35.1184	39.8297		1546	3869	1	0	0.744419	0.0081287	0.756374	0.732653	label=High risk	High risk
								36.1342	37.8654		1549	3868	1	0	0.744226	0.00813281	0.756184	0.732457	label=High risk	High risk
								40.2765	44.0615		1550	3867	1	0	0.744034	0.00813693	0.755995	0.732262	label=High risk	High risk
								41.3689	42.6825		1553	3866	1	0	0.743841	0.00814104	0.755805	0.732067	label=High risk	High risk
								42.3272	44.0502		1555	3865	1	0	0.743649	0.00814515	0.755616	0.731871	label=High risk	High risk
								43.3812	47.3204		1556	3864	2	0	0.743264	0.00815337	0.755237	0.731481	label=High risk	High risk
								44.4162	47.2191		1558	3862	1	0	0.743072	0.00815748	0.755048	0.731286	label=High risk	High risk
								41.681	41.2828		1562	3861	1	0	0.742879	0.00816159	0.754858	0.73109	label=High risk	High risk
								73.3306	65.6256		1568	3860	1	0	0.742687	0.00816571	0.754669	0.730895	label=High risk	High risk
								73.3306	65.6257		1569	3859	1	0	0.742494	0.00816982	0.754479	0.7307	label=High risk	High risk
								53.577	53.0594		1571	3858	1	0	0.742302	0.00817393	0.75429	0.730504	label=High risk	High risk
								54.6092	53.4845		1572	3857	1	0	0.742109	0.00817804	0.7541	0.730309	label=High risk	High risk
								55.6249	52.9425		1574	3856	1	0	0.741917	0.00818215	0.753911	0.730114	label=High risk	High risk
								56.9391	60.275		1575	3855	2	0	0.741532	0.00819038	0.753532	0.729723	label=High risk	High risk
								58.0041	56.3507		1577	3853	2	0	0.741147	0.0081986	0.753153	0.729333	label=High risk	High risk
								40.7392	39.1162		1579	3851	1	0	0.740955	0.00820271	0.752963	0.729137	label=High risk	High risk
								41.7714	45.3973		1580	3850	1	0	0.740762	0.00820683	0.752774	0.728942	label=High risk	High risk
								43.269	44.2438		1582	3849	1	0	0.74057	0.00821094	0.752584	0.728747	label=High risk	High risk
								67.4771	70.9634		1585	3848	1	0	0.740377	0.00821505	0.752395	0.728552	label=High risk	High risk
								68.4928	68.5878		1592	3847	1	0	0.740185	0.00821916	0.752205	0.728356	label=High risk	High risk
								69.5003	66.7866		1593	3846	1	0	0.739992	0.00822328	0.752016	0.728161	label=High risk	High risk
								70.527	69.2479		1595	3845	2	0	0.739607	0.0082315	0.751637	0.727771	label=High risk	High risk
								48.115	46.4566		1596	3843	1	0	0.739415	0.00823562	0.751447	0.727575	label=High risk	High risk
								49.2649	50.8874		1597	3842	1	0	0.739222	0.00823973	0.751258	0.72738	label=High risk	High risk
								50.319	51.3631		1598	3841	1	0	0.73903	0.00824384	0.751068	0.727185	label=High risk	High risk
								38.8309	40.2586		1603	3840	1	0	0.738838	0.00824796	0.750878	0.72699	label=High risk	High risk
								39.896	48.1116		1604	3839	1	0	0.738645	0.00825207	0.750689	0.726795	label=High risk	High risk
								40.9199	50.3753		1607	3838	1	0	0.738453	0.00825618	0.750499	0.726599	label=High risk	High risk
								41.9466	50.8511		1614	3837	1	0	0.73826	0.0082603	0.75031	0.726404	label=High risk	High risk
								42.9624	49.304		1615	3836	1	0	0.738068	0.00826441	0.75012	0.726209	label=High risk	High risk
								43.9589	51.9153		1617	3835	1	0	0.737875	0.00826852	0.749931	0.726014	label=High risk	High risk
								44.9747	50.2834		1619	3834	1	0	0.737683	0.00827264	0.749741	0.725818	label=High risk	High risk
								45.9713	48.6556		1620	3833	2	0	0.737298	0.00828086	0.749362	0.725428	label=High risk	High risk
								59.1157	58.9532		1622	3831	1	0	0.737105	0.00828498	0.749172	0.725233	label=High risk	High risk
								60.1314	55.7309		1623	3830	1	0	0.736913	0.00828909	0.748983	0.725038	label=High risk	High risk
								49.7714	50.7233		1624	3829	2	0	0.736528	0.00829732	0.748604	0.724647	label=High risk	High risk
								50.8063	55.217		1625	3827	1	0	0.736336	0.00830144	0.748414	0.724452	label=High risk	High risk
								61.3771	57.993		1630	3826	1	0	0.736143	0.00830555	0.748225	0.724257	label=High risk	High risk
								62.3929	58.7305		1634	3825	2	0	0.735758	0.00831378	0.747845	0.723866	label=High risk	High risk
								49.6099	50.6899		1638	3823	1	0	0.735566	0.0083179	0.747656	0.723671	label=High risk	High risk
								50.6804	53.2613		1643	3822	1	0	0.735373	0.00832201	0.747466	0.723476	label=High risk	High risk
								51.603	51.3086		1644	3821	1	0	0.735181	0.00832613	0.747277	0.723281	label=High risk	High risk
								41.3881	41.2822		1646	3820	1	0	0.734988	0.00833024	0.747087	0.723086	label=High risk	High risk
								42.308	41.8738		1650	3819	1	0	0.734796	0.00833436	0.746897	0.722891	label=High risk	High risk
								43.332	45.2879		1651	3818	1	0	0.734604	0.00833847	0.746708	0.722695	label=High risk	High risk
								44.3395	45.1061		1655	3817	2	0	0.734219	0.0083467	0.746329	0.722305	label=High risk	High risk
								45.3744	44.1088		1656	3815	1	0	0.734026	0.00835082	0.746139	0.72211	label=High risk	High risk
								46.6776	46.9225		1658	3814	1	0	0.733834	0.00835494	0.745949	0.721915	label=High risk	High risk
								47.7043	50.4942		1660	3813	2	0	0.733449	0.00836317	0.74557	0.721524	label=High risk	High risk
								48.731	50.8389		1661	3811	1	0	0.733256	0.00836728	0.745381	0.721329	label=High risk	High risk
								49.7467	49.6287		1664	3810	1	0	0.733064	0.0083714	0.745191	0.721134	label=High risk	High risk
								50.7433	51.8496		1665	3809	1	0	0.732871	0.00837552	0.745001	0.720939	label=High risk	High risk
								49.1116	51.1974		1666	3808	1	0	0.732679	0.00837964	0.744812	0.720744	label=High risk	High risk
								50.0342	51.7696		1669	3807	1	0	0.732487	0.00838375	0.744622	0.720549	label=High risk	High risk
								51.0527	50.2547		1672	3806	2	0	0.732102	0.00839199	0.744243	0.720159	label=High risk	High risk
								52.0055	54.1191		1677	3804	1	0	0.731909	0.0083961	0.744053	0.719963	label=High risk	High risk
[truncated: 1,937 more rows]

## Sheet: Fig.2
Internal Datasets									External datasets
Combined dataset		Inhouse dataset		RSNA dataset		VinDr dataset			EMBED dataset		CMMD dataset
Chronolgical age	predicted age	Chronolgical age	predicted age	Chronolgical age	predicted age	Chronolgical age	predicted age		Chronolgical age	predicted age	Chronolgical age	predicted age
44	40.671	49.9521	47.1988	51	50.7246	44	40.671		41.879	45.4593	44	46.5583
37	38.1086	51.1403	52.8404	52	52.8133	37	38.1086		38.9248	40.89	40	43.2649
26	31.8128	53.1335	52.0908	76	76.5075	26	31.8128		49.0168	44.7906	39	60.5138
37	38.9053	52.1697	52.1661	65	60.5712	37	38.9053		47.1166	47.8416	41	54.6015
45	44.08	54.13	51.3068	65	64.1134	45	44.08		46.8073	45.1298	42	39.3778
60	60.4988	55.1458	52.5971	62	54.7641	60	60.4988		48.1297	46.1691	46	43.927
45	41.2416	30.9979	31.7859	54	56.773	45	41.2416		87.0162	76.2567	54	58.1565
56	48.5841	33.1499	36.9158	54	55.2978	56	48.5841		86.0196	75.2615	38	48.084
58	54.5472	34.0397	38.3444	55	56.7987	58	54.5472		89	75.3483	59	56.1468
36	37.8647	35.3265	39.3716	57	55.6318	36	37.8647		89	76.6946	43	41.7611
45	43.449	36.4052	42.1149	43	45.0366	45	43.449		88.084	73.0889	27	36.8118
43	41.746	38.256	45.5119	41	50.2364	43	41.746		40.0172	44.5062	34	41.0621
31	41.0847	56.9008	61.0064	63	63.9615	31	41.0847		67.076	62.7288	52	46.5611
23	31.8525	55.9973	60.8178	47	47.1684	23	31.8525		66.0739	62.0402	52	46.5594
22	30.382	58.1711	66.5592	63	64.4691	22	30.382		60.8582	62.7956	29	43.4867
52	50.6096	59.1869	67.771	41	39.53	52	50.6096		59.7274	56.4202	58	59.3277
46	44.623	60.1917	64.6035	60	69.0496	46	44.623		82.5972	76.4194	45	48.1541
53	50.1317	61.2266	64.6943	64	64.2746	53	50.1317		81.5048	77.0877	46	48.1796
62	59.5974	62.2533	66.186	58	66.9875	62	59.5974		83.8484	76.0146	44	48.3435
60	50.6722	60.3559	65.624	54	55.3468	60	50.6722		57.5399	61.7448	53	48.8679
40	44.8786	61.295	64.4872	57	51.6408	40	44.8786		54.1065	51.9319	22	34.2887
63	59.1865	62.2861	65.4808	66	51.2942	63	59.1865		50.988	54.3001	34	42.2999
40	35.9308	63.2498	66.6529	52	45.9152	40	35.9308		53.0716	48.7052	48	46.7786
38	44.7055	65.0294	67.492	53	57.0232	38	44.7055		55.1086	47.5585	33	49.6927
41	46.4466	66.0999	66.2973	62	62.6414	41	46.4466		52.0586	55.644	49	54.0532
49	46.9628	67.0554	64.1636	59	61.0585	49	46.9628		39.571	51.9557	25	45.7372
35	35.2941	68.0739	63.9739	70	67.5507	35	35.2941		40.5703	51.9974	44	48.3967
33	37.923	69.0732	67.6615	50	60.0162	33	37.923		45.1207	40.078	35	38.4476
59	54.8698	45.8125	39.5765	50	45.3215	59	54.8698		47.9982	44.5859	43	50.5729
43	36.9235	46.9158	42.6955	58	66.467	43	36.9235		42.6183	43.7765	37	45.1569
37	44.9375	47.9316	43.9506	55	51.7172	37	44.9375		44.0173	40.5249	51	47.6579
41	38.1092	48.9665	44.5837	49	54.8854	41	38.1092		37.2492	41.003	49	56.0735
41	40.8552	49.9822	43.5976	46	49.3723	41	40.8552		41.0002	43.0308	57	62.8466
41	43.9833	51.0308	49.1822	60	60.161	41	43.9833		66.3176	66.0566	44	44.4381
34	40.1722	73.6838	70.4844	51	53.2143	34	40.1722		64.2888	58.0696	45	47.384
25	29.5778	56.1478	53.6245	52	52.2392	25	29.5778		69.8057	61.0855	28	44.2021
49	48.4876	57.2101	50.148	52	53.415	49	48.4876		67.3333	64.9519	41	45.0441
40	49.9156	58.245	51.7481	75	75.3049	40	49.9156		65.3018	61.6108	47	47.3117
49	52.5578	59.3073	55.1109	56	50.0576	49	52.5578		63.2895	62.7615	41	48.7177
35	34.2372	60.2464	52.7949	60	60.5855	35	34.2372		68.5983	59.9647	36	39.488
32	43.2587	71.1239	72.6998	80	75.0617	32	43.2587		40.3759	42.1455	42	45.7911
37	34.2052	73.0212	74.2936	58	50.3273	37	34.2052		41.3041	40.3949	41	46.2088
34	34.2737	50.1766	47.642	73	65.2823	34	34.2737		40.1103	41.8332	44	52.5927
35	35.1348	45.6454	48.4363	71	71.9045	35	35.1348		42.3582	42.3914	58	53.8864
46	48.3275	46.7543	46.9191	66	64.1039	46	48.3275		40.6223	41.9867	43	48.133
51	53.2603	47.8056	48.4892	50	57.433	51	53.2603		41.6189	40.0949	43	44.2356
43	49.4026	55.3511	58.5988	43	47.2267	43	49.4026		35.7762	42.5696	41	41.5156
37	36.7431	56.5777	60.9266	64	58.5447	37	36.7431		49.9011	51.836	50	50.78
59	52.8266	57.8398	63.3253	49	52.2012	59	52.8266		79.0434	70.2179	48	57.9646
51	50.7246	58.8583	62.5422	51	52.1628	41	43.6768		80.2289	73.7406	33	45.3334
52	52.8133	59.6112	66.1191	47	45.9002	38	39.1356		76.7654	74.8674	51	54.2152
76	76.5075	60.6242	66.1012	67	68.0043	44	36.0289		72.1986	73.3362	29	43.2666
65	60.5712	61.6756	64.2994	63	62.7492	51	47.4476		74.2274	76.3537	39	47.0708
65	64.1134	62.6968	65.4823	69	58.8199	33	36.3825		71.2212	71.069	37	45.9134
62	54.7641	45.7029	48.8967	65	59.9015	57	57.0982		75.7059	76.551	41	35.1217
54	56.773	48.501	51.0334	66	63.9502	28	33.1395		73.2116	75.7801	44	44.5816
54	55.2978	50.8227	53.9918	68	59.0731	49	40.9817		43.9571	45.4199	51	50.7187
55	56.7987	51.9836	53.3111	54	59.5938	27	36.6765		72.3492	65.3192	40	50.967
57	55.6318	53.2567	57.0167	68	68.6709	46	42.381		69.3101	65.4388	46	47.483
43	45.0366	54.3984	60.3591	64	68.5196	44	37.7603		71.7687	76.0393	39	44.287
41	50.2364	55.4524	55.5593	48	65.6692	53	46.7413		62.8404	58.1378	44	40.8073
63	63.9615	58.3655	59.8602	42	48.3509	43	44.3544		60.5515	54.6972	42	50.0382
47	47.1684	59.4387	66.2483	61	57.7671	57	60.4038		59.3551	53.7947	29	41.6166
63	64.4691	60.5914	60.308	57	66.0692	30	33.5412		58.2024	55.671	45	46.226
41	39.53	64.1177	61.0401	51	45.0964	53	50.1118		40.198	44.7492	45	52.876
60	69.0496	58.1437	59.1236	45	43.4656	63	57.7735		43.8585	48.5593	38	42.2146
64	64.2746	59.1595	58.6668	72	61.7979	62	50.097		51.9655	45.1147	30	47.4967
41	43.6768	60.1971	63.4801	40	39.8512	47	46.205		40.3704	47.3318	36	44.5087
58	66.9875	55.0363	54.8388	63	68.9466	46	37.1503		38.1774	47.1427	45	55.8047
38	39.1356	56.0684	59.1786	60	58.51	42	39.8269		61.8384	59.748	45	47.8212
54	55.3468	57.8453	58.2841	64	61.5975	39	45.2194		59.429	60.5314	52	46.9176
57	51.6408	59.8001	62.1292	68	69.6491	43	40.8531		64.9568	74.5702	50	49.1467
66	51.2942	58.2888	60.4031	42	52.0591	28	34.1519		67.0842	73.2633	43	45.3557
52	45.9152	59.8029	58.839	47	45.9002	44	49.0596		57.2989	53.5514	51	56.8619
44	36.0289	61.4675	64.8597	65	71.3112	51	48.0119		65.5537	62.1255	26	36.1945
53	57.0232	69.8891	59.2826	71	70.7998	39	32.8651		71.8454	65.5777	44	42.38
62	62.6414	70.9733	61.1437	42	41.0031	26	34.2645		70.8406	62.8734	26	34.1334
51	47.4476	72.9856	66.5403	37	49.4533	46	50.0511		73.8797	66.9842	51	51.6791
59	61.0585	57.1253	53.4351	46	49.0417	39	39.2798		72.8475	57.1286	49	54.4698
33	36.3825	59.1376	54.4016	49	43.9796	32	30.1239		44.7703	45.0468	64	65.1317
70	67.5507	60.783	53.8634	58	55.6578	46	45.4122		48.2939	45.0065	52	52.7762
50	60.0162	62.7461	57.9395	51	60.9651	43	45.5534		50.936	53.5422	39	53.5541
50	45.3215	63.781	59.6089	41	58.0104	34	35.9639		47.8121	52.8842	52	49.7007
58	66.467	58.6557	53.9718	58	66.3553	34	32.8852		49.9394	56.1725	35	45.3146
55	51.7172	59.6742	57.8719	74	70.0959	45	45.7738		52.8635	55.6973	50	56.4908
49	54.8854	64.564	59.8049	66	59.109	51	45.9959		48.9045	53.0749	38	38.3198
46	49.3723	65.6071	59.5296	63	65.369	46	42.347		38.1965	47.7322	40	49.9905
60	60.161	66.4285	58.8193	68	61.277	38	39.7321		37.1945	45.0988	58	50.667
51	53.2143	67.4606	62.0971	61	67.6639	49	53.9239		54.8211	52.2264	52	57.4575
52	52.2392	68.4408	63.2551	56	56.0025	45	44.2446		45.2467	47.915	38	47.8145
52	53.415	69.6646	63.4763	68	66.9531	62	59.4603		43.9735	41.0564	33	45.6746
75	75.3049	70.6776	62.7142	61	62.1915	48	46.3939		72.1411	61.9877	32	46.9065
56	50.0576	71.6961	62.104	58	61.2067	58	60.3792		71.139	62.0843	47	51.0832
60	60.5855	72.7283	64.1498	57	53.0386	45	42.9294		41.4355	42.513	30	46.6735
80	75.0617	70.3518	64.3347	66	64.7917	48	43.3532		46.2761	50.2974	43	44.7195
58	50.3273	71.4825	61.9917	40	56.3024	38	43.8378		47.4123	48.5668	67	65.3636
73	65.2823	50.1711	47.205	77	72.9139	33	42.2222		48.4582	43.761	40	49.5227
71	71.9045	51.1403	48.2145	63	64.3575	39	45.8143		49.5561	46.7479	40	48.5171
66	64.1039	52.178	49.8791	70	67.84	42	42.6791		67.1444	59.6557	42	44.8514
50	57.433	53.1526	52.7653	62	68.826	35	31.7195		56.3899	58.7447	43	46.1094
57	57.0982	53.9028	57.7151	42	45.2401	45	46.5028		52.4802	57.8167	46	52.8848
43	47.2267	55.2005	54.1868	65	62.5828	41	31.7457		54.4843	57.3101	45	51.5051
64	58.5447	45.3771	51.3575	41	38.1112	60	57.5173		78.7532	73.9867	33	43.7151
49	52.2012	46.3874	53.8539	72	61.4258	33	42.2581		77.7456	72.3405	37	43.4375
51	52.1628	48.4572	56.7854	59	57.2493	53	54.2342		79.8538	73.9013	50	36.663
47	45.9002	50.4805	57.7002	48	52.1202	50	45.883		83.2159	75.6035	51	46.1967
67	68.0043	52.4517	49.6957	48	55.6868	55	54.2839		81.1899	75.4852	44	40.5385
63	62.7492	53.3087	52.0421	50	52.5884	51	45.4112		82.2084	77.6945	32	44.012
28	33.1395	54.3244	53.7719	51	58.3243	43	48.4977		80.7409	77.4754	46	42.3306
69	58.8199	55.3402	53.6157	42	53.309	34	39.8206		82.7505	75.0516	46	48.8765
65	59.9015	48.2574	45.9128	68	62.1562	33	31.5314		81.7429	76.4337	32	46.6244
66	63.9502	49.3881	48.8393	70	67.9086	46	38.4943		70.7968	72.549	56	56.7712
68	59.0731	50.2122	47.8895	41	45.7286	47	47.2914		71.8153	75.9398	58	64.9979
54	59.5938	51.6167	46.9351	73	66.1233	47	42.9254		72.9433	75.4699	43	40.412
68	68.6709	57.1855	47.1303	62	65.2209	62	56.9468		69.7865	76.4758	48	50.6042
64	68.5196	58.2286	52.105	55	60.6138	40	44.5618		36.5319	39.508	48	40.6146
48	65.6692	74.1081	66.7566	43	54.6523	38	40.7053		52.9456	62.9593	68	67.4183
42	48.3509	57.4511	58.5735	85	74.7088	58	61.1289		53.9505	59.2003	67	63.7261
61	57.7671	58.4285	60.1735	48	46.6067	44	40.4459		55.8068	56.836	47	43.42
57	66.0692	61.3854	62.105	45	45.7932	32	37.9911		52.7403	56.1398	36	45.7519
51	45.0964	62.4011	60.4912	40	47.4455	18	28.9965		54.7445	57.2009	51	55.3165
49	40.9817	63.4743	63.9639	42	44.4898	52	46.5813		51.4891	55.1787	48	43.6261
27	36.6765	64.5092	60.199	58	49.6814	27	42.7334		53.7451	55.5619	37	38.2739
46	42.381	66.6639	64.3489	74	68.4474	30	37.0751		43.6313	42.1572	50	47.0195
44	37.7603	65.4976	63.1921	66	59.318	53	54.2879		45.1152	50.9014	44	45.0464
45	43.4656	54.924	55.6205	61	54.6605	57	56.3699		59.158	62.2128	26	40.5547
72	61.7979	55.8658	58.7913	69	72.3718	27	32.5355		48.2419	50.8487	28	39.1026
40	39.8512	56.9446	57.8723	75	71.1142	36	34.5497		51.8888	49.1127	40	45.6963
63	68.9466	57.9904	57.6828	46	50.201	41	35.9667		63.9767	70.377	45	40.472
60	58.51	59.0062	61.5858	50	48.6421	66	59.9781		62.8185	68.403	43	55.4472
64	61.5975	60.0986	60.1161	77	68.5359	50	51.862		65.1184	69.2303	45	49.1016
68	69.6491	54.2478	56.5306	61	59.6979	60	57.8043		68.4586	75.9237	55	57.4177
42	52.0591	55.2635	55.9137	74	59.7227	29	31.9567		67.4182	74.3311	21	29.9133
53	46.7413	56.1697	57.863	55	51.8081	38	39.3664		66.2491	72.009	45	45.5795
47	45.9002	56.9144	58.5802	42	42.6504	24	31.9742		59.1662	59.6926	18	38.2142
65	71.3112	57.9384	64.3736	53	59.0629	41	44.6548		57.162	62.9727	51	48.7152
71	70.7998	46.2533	42.2126	43	52.0969	39	40.7444		63.3743	61.144	18	35.3828
42	41.0031	47.3511	46.5564	74	74.6761	24	32.3429		64.7104	64.9659	26	40.3859
37	49.4533	48.5777	50.4086	51	48.2043	52	49.5872		65.7125	66.0032	32	43.1443
46	49.0417	49.8508	49.3092	49	51.8747	45	39.2581		60.0752	65.1874	39	43.1259
49	43.9796	51.3895	61.583	69	66.2888	43	39.389		62.1779	63.2602	31	40.1073
58	55.6578	52.4435	56.7837	43	43.5249	42	42.0437		57.956	68.5312	49	46.065
51	60.9651	53.3826	58.0162	63	64.7357	40	42.501		63.4565	60.0333	41	39.7807
41	58.0104	60.9227	61.6054	61	59.7453	37	47.2709		61.9561	58.13	47	43.6656
58	66.3553	61.4127	63.7694	45	49.2623	39	44.8801		49.4384	58.4228	36	40.556
74	70.0959	63.8741	64.8909	44	47.4326	57	54.5466		51.27	59.5324	36	40.5318
66	59.109	56.742	59.7441	47	40.9056	41	40.5545		48.4308	55.8374	32	39.7938
63	65.369	57.744	61.5023	49	45.9948	26	34.0776		72.9214	61.1094	29	35.7183
68	61.277	52.5695	52.6217	49	48.7523	44	44.652		70.6572	59.5782	39	36.5143
61	67.6639	54.5982	50.6622	51	43.2467	31	37.1601		69.4853	59.467	35	35.0725
56	56.0025	56.2628	53.6957	57	55.5161	43	45.876		74.0248	59.7993	36	39.6275
68	66.9531	57.4346	56.9407	49	54.6098	48	43.4915		71.7879	55.4433	83	64.5887
61	62.1915	58.6585	55.9639	53	55.2595	44	45.2795		75.12	58.4165	67	56.637
58	61.2067	60.6763	56.7135	55	53.5872	53	51.6144		56.0614	60.7158	39	35.2132
57	53.0386	30.423	29.811	46	45.5301	55	57.0844		58.6022	53.8978	44	55.0599
66	64.7917	32.1834	32.345	69	65.2906	71	66.9205		57.1319	55.1937	38	37.4146
40	56.3024	33.2375	36.7624	60	56.5669	48	49.0934		62.991	60.8798	45	44.5346
77	72.9139	34.987	38.1437	42	44.285	42	33.2629		59.4098	56.1262	47	42.4153
63	64.3575	53.4538	59.8277	52	59.134	45	46.064		57.3783	55.8809	40	46.3745
70	67.84	54.2752	57.7753	48	43.5414	35	41.4115		58.3859	61.9151	35	46.645
62	68.826	55.2142	55.66	71	72.3969	49	49.868		56.1572	60.4718	36	47.4981
42	45.2401	56.2491	62.538	40	48.2753	51	46.0634		60.4174	59.7802	27	37.0267
65	62.5828	57.2841	64.3737	56	56.7942	38	39.3063		71.2705	70.1925	44	51.0643
41	38.1112	58.3381	61.846	52	45.133	47	44.7668		69.9371	74.4128	43	38.7964
72	61.4258	59.3539	60.5014	61	65.2814	49	45.5214		49.1975	53.4599	34	34.7642
59	57.2493	60.3094	59.5727	69	65.3626	37	47.0818		78.7094	72.9506	46	36.9544
48	52.1202	61.3279	61.635	71	72.1926	42	46.2333		29.2135	33.6811	43	47.0716
48	55.6868	62.3244	63.1834	58	62.549	40	40.214		44.3404	46.8593	42	52.5472
50	52.5884	63.3265	63.7057	53	51.9005	34	33.7787		66.7228	68.789	23	50.7396
51	58.3243	67.9069	64.5171	51	51.2194	50	46.7724		65.0225	67.4876	41	46.8465
42	53.309	68.7912	69.0608	72	67.7207	45	48.1149		68.8584	52.1568	41	41.3951
68	62.1562	69.8316	66.9183	42	41.1519	46	48.4871		67.796	52.957	47	40.1795
70	67.9086	70.8008	68.1392	68	57.9769	36	41.0786		70.868	52.6542	42	46.2949
41	45.7286	66.1602	55.2247	40	52.6049	55	52.1766		66.8241	54.7394	43	41.3118
73	66.1233	67.3101	55.4436	50	43.4593	47	42.2854		69.8659	48.9129	40	43.5587
62	65.2209	68.3258	56.2095	64	59.4336	39	39.9303		71.944	50.8234	24	35.4072
55	60.6138	69.3607	55.1243	64	66.0246	46	43.2564		54.3995	49.6724	42	45.4008
43	54.6523	70.3765	57.3378	71	71.8951	46	47.8309		57.5618	50.9532	38	39.4249
85	74.7088	48.4819	57.0414	62	64.0432	55	54.7521		51.4535	53.7335	39	52.3974
48	46.6067	34.9952	35.3224	62	61.1498	57	53.965		55.5439	49.9442	52	46.2388
45	45.7932	36.0082	35.5323	52	50.794	37	42.9906		52.4583	47.6269	29	44.6598
40	47.4455	37.117	34.0495	67	70.7801	45	45.0523		56.546	50.638	60	46.231
42	44.4898	38.193	37.2886	62	62.9158	35	38.527		71.6976	67.6269	38	40.6129
58	49.6814	39.2033	39.0264	62	73.2263	34	41.5904		75.0734	70.1743	48	46.2201
74	68.4474	40.2163	39.9827	59	61.4169	42	45.1992		69.573	67.1595	66	55.3221
66	59.318	41.347	39.7462	64	67.642	49	43.2113		72.9625	70.9935	45	48.9693
61	54.6605	42.4504	39.6636	68	68.3672	47	54.8873		70.6681	69.7861	35	44.9432
69	72.3718	75.5948	59.219	78	76.0625	58	53.3586		73.9783	69.6023	46	49.2367
75	71.1142	76.6407	62.8358	68	68.3155	48	49.9123		66.5558	58.9045	39	43.6754
46	50.201	60.9911	55.1591	60	62.1581	43	47.3862		67.7659	57.7733	46	46.0408
43	44.3544	62.0205	54.9497	71	63.6837	39	45.3246		55.3632	57.0592	48	49.9917
57	60.4038	63.1184	56.9086	62	57.6496	51	55.7078		54.3475	60.3515	37	41.6184
50	48.6421	64.2081	57.0957	45	45.7917	50	46.169		53.3509	57.1931	23	35.3924
77	68.5359	65.2211	57.2586	49	46.1231	65	58.0286		56.379	60.9239	45	48.6839
61	59.6979	66.3518	59.5557	85	77.7587	46	44.6618		50.3036	55.8549	29	45.2833
74	59.7227	67.3675	58.0397	53	53.6426	39	35.8992		51.3193	55.2463	48	55.2137
55	51.8081	68.3833	60.6846	46	43.6782	39	37.8929		52.3543	63.5402	19	32.1933
42	42.6504	51.0637	51.206	45	47.166	51	46.6923		50.3118	61.7115	46	43.893
53	59.0629	52.0411	45.3109	68	68.4989	56	59.2837		44.0036	56.4549	46	50.7584
43	52.0969	53.0376	53.3624	52	48.4749	45	47.1471		46.0078	54.71	34	38.0846
74	74.6761	72.3121	61.2426	39	39.7585	41	43.9907		45.0057	53.4678	38	42.3956
51	48.2043	73.2266	61.1273	59	53.5973	73	62.7241		49.2358	57.0778	43	47.8281
49	51.8747	74.245	61.0843	54	52.9324	61	56.4588		48.231	57.0396	38	46.4573
69	66.2888	75.2663	62.9653	66	61.7954	35	36.3966		47.0153	53.9353	46	41.1841
43	43.5249	76.2765	63.7854	67	62.352	56	60.2655		70.9501	73.7913	46	44.887
63	64.7357	43.833	42.0123	41	48.1866	55	53.3389		49.589	49.3728	39	47.5466
30	33.5412	44.1424	38.7404	50	49.5742	50	54.3098		63.3661	67.0897	35	45.6337
61	59.7453	45.1581	43.2479	67	60.6515	44	43.1278		40.2664	44.9563	55	55.9027
45	49.2623	58.6064	63.288	45	50.7159	45	47.6163		63.3962	53.2351	56	61.7169
53	50.1118	59.6085	68.0112	76	69.5185	30	39.5734		52.3022	47.7387	40	41.1851
63	57.7735	60.6571	64.2696	59	65.9229	38	43.8244		46.8428	46.8237	48	50.845
62	50.097	61.6537	68.0254	53	57.1103	61	55.3053		53.548	50.8846	41	39.388
47	46.205	62.653	68.555	43	45.6109	54	50.2729		50.2844	48.2303	34	39.437
46	37.1503	63.655	69.2146	47	49.1111	35	38.7157		55.6507	51.4503	37	42.7738
42	39.8269	64.6325	72.7771	45	54.4818	41	40.5878		51.3823	51.4776	39	53.5185
39	45.2194	66.5791	69.9652	72	74.4751	36	43.142		52.4227	51.8339	55	58.4431
43	40.8531	68.5585	71.6841	68	66.113	46	43.4234		48.7375	47.5142	29	42.3546
28	34.1519	64.5448	56.4158	44	45.9947	37	41.4042		60.5214	71.0391	47	47.0632
44	49.0596	66.7269	53.0433	42	42.8491	51	51.4603		54.7499	57.6546	45	49.437
51	48.0119	68.742	52.3182	47	49.506	43	42.16		50.6129	54.6001	40	42.9241
39	32.8651	70.7543	57.5287	37	46.5014	36	32.8746		38.9194	49.4904	48	50.7921
26	34.2645	63.1184	65.5024	67	56.2467	51	48.7582		43.1275	49.008	52	46.5337
46	50.0511	66.1985	53.7552	74	61.0014	48	43.1322		47.3521	56.4477	44	46.0214
44	47.4326	67.1978	59.094	59	63.2376	38	42.1263		43.979	50.4856	23	34.8061
47	40.9056	42.6721	40.9488	67	62.7929	52	50.2063		48.9456	52.9388	37	43.3687
49	45.9948	43.7098	42.9474	63	53.5501	35	35.4769		45.5998	48.3778	46	40.1184
49	48.7523	44.8268	41.5773	51	53.7746	42	45.2001		40.6278	41.4285	37	49.8608
51	43.2467	45.9329	41.9901	46	47.544	52	48.8099		41.9119	43.1229	34	41.1657
57	55.5161	46.9268	43.2996	41	45.8009	29	40.0679		64.7597	65.2337	33	45.9872
49	54.6098	53.2047	54.2342	77	71.6812	34	37.4685		37.5668	41.5286	36	47.8592
53	55.2595	54.2204	53.6648	42	47.4945	40	46.5621		52.2228	65.6448	45	50.6704
55	53.5872	55.2444	55.426	56	62.648	28	31.9152		45.6792	65.7037	36	42.8003
46	45.5301	56.2601	54.6797	54	54.7801	62	57.47		46.695	59.3398	29	36.8579
69	65.2906	45.7632	39.7604	46	51.1589	47	44.9073		71.1637	60.7579	46	45.1889
60	56.5669	47.0226	42.5937	84	66.7274	59	59.1856		74.0631	57.6064	44	44.3238
39	39.2798	78.5791	69.0003	77	69.6235	50	49.7744		72.3711	66.1424	33	44.2663
42	44.285	59.9535	49.9834	46	44.7223	42	45.9312		71.8701	60.1818	67	56.688
52	59.134	61.0404	49.8815	75	72.3388	40	32.4394		69.2718	59.5986	41	48.4681
48	43.5414	62.1081	51.3688	75	76.8359	50	47.927		74.0385	58.6338	59	53.534
71	72.3969	63.0664	49.923	44	45.4736	59	55.4992		67.6427	56.9439	46	42.0496
40	48.2753	64.0849	52.3133	50	49.8138	50	49.0692		68.0699	67.5659	39	43.997
32	30.1239	65.0979	53.5208	45	51.2347	54	55.1159		62.2299	47.3591	48	48.049
56	56.7942	67.2635	57.4555	61	61.8636	40	40.1228		61.132	52.7219	65	57.1817
52	45.133	64.6872	55.5753	44	51.1473	45	46.5331		31.3572	40.9124	42	44.5169
61	65.2814	51.0089	54.419	59	55.2702	36	32.6051		46.5855	50.2159	32	44.551
69	65.3626	52.0219	56.7343	71	72.6679	45	43.3506		45.5752	50.3048	35	44.4336
71	72.1926	53.0897	53.9771	40	41.4253	58	52.7694		44.5594	49.5031	31	41.2631
58	62.549	53.9603	55.3129	46	51.6854	49	48.9827		43.5026	48.9141	43	40.8493
53	51.9005	60.5886	60.8191	42	48.6705	37	41.325		68.3957	71.4501	39	51.7643
51	51.2194	62.5818	60.3709	57	65.4385	49	52.6431		72.4669	58.1284	47	45.0816
46	45.4122	64.6133	64.7855	42	44.7338	47	44.7801		73.7291	67.4614	43	44.5451
43	45.5534	29.6345	32.5137	46	45.636	55	59.1828		69.896	63.1183	47	49.4754
72	67.7207	30.6311	34.1337	64	61.3272	45	50.2237		71.317	62.5066	63	57.8545
42	41.1519	31.8001	36.5711	62	67.8386	42	42.9473		74.8434	68.4072	43	44.3692
34	35.9639	32.8925	37.7726	42	53.8477	37	35.6677		45.3315	47.3535	46	45.0531
68	57.9769	33.9083	39.1558	51	48.9584	34	38.9441		44.2802	48.3816	38	40.1277
40	52.6049	34.9432	37.8707	69	67.2005	32	38.2373		86.3426	76.9124	25	38.6484
50	43.4593	36.0493	37.6097	41	44.6999	48	44.2474		75.4239	61.1227	46	39.8715
64	59.4336	37.2238	39.2469	77	69.0774	40	36.2693		78.4739	63.8377	60	69.6034
34	32.8852	39.5893	42.0798	54	59.7536	45	44.9261		77.4554	60.6465	50	53.2611
45	45.7738	58.1437	60.1514	54	55.4265	51	48.8227		76.4396	63.1753	53	54.9445
64	66.0246	59.1677	62.5833	40	45.1216	50	49.0071		50.8347	51.2684	48	45.7478
51	45.9959	60.178	62.7076	63	66.6854	39	40.5454		41.6737	46.8366	44	47.0621
71	71.8951	61.2402	58.9984	61	63.0179	45	44.5418		46.0598	50.8931	34	42.1081
62	64.0432	62.1191	57.5416	40	42.5003	46	40.5589		43.1877	45.5223	38	44.2594
62	61.1498	64.1834	63.1394	44	47.5602	51	54.9975		40.6634	42.8781	38	42.1238
52	50.794	45.5688	42.2246	42	41.143	44	40.9781		72.0343	63.3603	43	46.9585
67	70.7801	46.037	41.9229	52	55.2662	42	41.6506		50.6677	49.9044	42	52.7397
46	42.347	47.2936	40.7381	71	52.5848	50	50.1645		78.901	72.6549	36	41.4181
62	62.9158	48.3285	42.0413	56	55.0604	37	38.3541		80.0509	70.4237	44	46.2338
62	73.2263	49.8426	40.8016	69	67.3075	47	46.2391		82.2577	75.7671	47	49.6774
59	61.4169	52.282	44.6455	72	73.1483	35	38.8045		40.1514	39.0759	44	42.7729
64	67.642	53.8125	44.4303	42	47.5517	63	67.3584		56.5898	70.9194	46	46.3662
38	39.7321	31.2882	37.2936	53	50.8008	44	40.0177		45.6354	48.5235	47	50.5979
68	68.3672	32.2574	41.8268	47	48.7924	53	47.4282		43.7107	48.8296	41	45.9687
78	76.0625	33.2923	41.069	59	59.0613	65	58.7607		63.4318	63.9122	56	54.7998
68	68.3155	34.308	41.6587	63	61.0405	37	45.3071		61.6111	66.5791	41	42.2998
60	62.1581	35.3429	42.5728	65	68.4728	46	40.8846		65.8521	71.3317	31	47.7623
71	63.6837	36.4873	42.4902	52	46.9893	34	39.241		67.0732	69.0568	24	36.4272
62	57.6496	37.5195	45.7608	79	76.4923	51	51.7084		62.6871	67.0775	46	48.6139
45	45.7917	38.5544	43.6226	48	57.6702	48	45.7986		63.7576	69.5491	36	38.3424
49	46.1231	39.5893	46.9832	55	54.7043	51	58.8889		64.8172	69.1718	39	45.8421
85	77.7587	40.5722	42.4741	45	44.671	31	35.0414		49.3891	52.6374	40	44.4096
53	53.6426	51.6222	57.4831	49	45.8753	34	38.0532		51.4617	47.7258	48	44.6644
46	43.6782	67.1403	67.6292	45	46.84	32	35.0667		53.1893	48.9713	56	54.2624
49	53.9239	69.4976	71.7293	69	64.739	48	48.6446		45.4274	50.2908	42	37.8114
45	44.2446	71.5099	71.8775	76	74.8531	43	49.5422		42.7552	48.4121	47	50.4781
45	47.166	74.1739	72.184	67	67.3872	64	55.9356		44.1022	51.6423	38	49.3506
68	68.4989	41.7878	44.233	71	75.8983	45	46.1283		41.0467	41.4372	41	42.4096
52	48.4749	42.8255	49.5641	41	46.394	65	55.8274		39.2369	41.0492	35	41.9737
39	39.7585	43.8303	46.5387	61	61.3192	47	42.4098		65.028	59.9138	46	49.504
59	53.5973	44.8569	48.2421	64	55.8057	38	42.5568		66.0684	59.8064	45	40.4543
54	52.9324	45.9302	46.9265	69	61.9863	48	46.214		67.065	61.0949	46	43.4722
66	61.7954	34.9925	36.7165	58	44.7598	30	33.3621		51.3029	50.1707	43	49.7377
67	62.352	37.1335	40.1382	66	70.079	54	47.8101		43.3356	48.2737	40	48.4392
62	59.4603	38.1465	39.4498	73	74.4742	18	33.6068		41.2466	47.2844	42	42.3119
41	48.1866	39.1841	45.1179	55	47.9422	53	49.2466		44.3404	54.8824	48	47.9769
50	49.5742	68.0958	64.2072	48	63.4417	30	38.6938		83.0736	78.3695	44	45.3694
67	60.6515	50.5051	54.8658	82	75.2377	53	45.5997		85.0859	75.7928	44	38.8715
45	50.7159	51.5209	58.8701	43	39.4372	43	45.8365		79.8675	76.6715	52	55.811
76	69.5185	52.7036	54.8229	63	62.6456	42	50.0434		82.0715	76.3841	43	44.9804
59	65.9229	54.4504	57.6037	62	64.1789	42	34.6761		81.0585	75.7062	35	41.0116
53	57.1103	41.4565	45.4212	50	43.9896	47	45.4265		84.0702	76.0729	35	45.2315
43	45.6109	42.5407	48.213	48	46.6161	31	36.5862		52.3844	55.8083	32	47.0622
47	49.1111	43.5428	44.5243	55	55.2891	60	50.5935		53.5863	56.2167	40	46.8517
45	54.4818	44.7146	45.4728	51	51.0155	64	56.0411		58.6514	46.3086	33	45.1856
72	74.4751	45.7303	44.0742	47	40.4935	53	52.6829		60.5899	46.7323	43	40.0181
68	66.113	46.7652	44.2286	58	53.3104	31	33.5926		48.6061	45.6527	27	35.4865
44	45.9947	47.7919	45.7677	78	73.5899	45	32.1422		47.4479	46.346	32	33.5444
42	42.8491	49.7659	47.5311	52	60.9259	62	61.4972		49.6164	48.9786	53	56.1907
47	49.506	51.7974	46.1761	68	67.0399	46	44.7334		64.8939	62.5209	51	57.6857
37	46.5014	52.0246	40.9485	56	54.7346	30	35.8458		48.9374	47.9397	41	47.0406
67	56.2467	53.0267	46.1623	53	46.838	42	40.7627		47.7491	48.4941	53	46.2863
74	61.0014	53.9795	47.0254	54	52.774	35	40.3349		53.6685	43.622	49	41.2656
59	63.2376	63.9726	67.6733	70	64.1483	50	53.6799		48.0612	46.0335	35	35.1277
67	62.7929	64.9172	69.1734	51	57.2994	47	55.5095		49.0825	47.7188	35	44.5053
63	53.5501	52.2437	48.3491	52	53.4543	44	45.0473		51.0811	48.2524	37	45.5825
51	53.7746	53.4511	45.6083	54	64.0069	51	48.2607		52.3187	50.2832	40	47.5512
46	47.544	54.5243	48.5833	56	61.4224	43	39.9467		62.6953	57.2682	52	53.4557
41	45.8009	55.8549	55.1367	52	53.722	18	30.6037		34.4867	46.3899	38	45.6307
77	71.6812	56.9008	52.7698	65	57.3828	34	37.0505		66.4025	67.7261	35	42.5076
48	46.3939	57.9521	51.3129	59	65.3743	51	50.7907		65.3374	67.0131	36	37.6351
42	47.4945	59.0062	56.3424	61	62.4013	39	40.2938		62.3257	55.1953	50	51.2732
56	62.648	60.0274	56.2503	48	53.1899	53	53.4181		63.325	57.3261	39	42.3821
54	54.7801	62.0643	56.4735	43	35.514	51	45.1062		64.3326	65.8387	48	45.915
46	51.1589	55.4552	53.5091	67	64.2573	39	40.4258		67.4812	65.8177	51	46.9039
84	66.7274	27.5921	32.6594	41	44.5625	42	48.041		65.2881	69.8819	21	37.4036
77	69.6235	28.6954	31.8262	78	67.1476	42	41.1588		67.2019	68.4592	45	46.4696
46	44.7223	30.0041	32.263	59	62.4531	45	45.5475		67.0842	69.7214	38	43.5886
75	72.3388	42.9377	44.2177	71	60.826	56	54.9919		67.3197	63.0699	48	44.8444
75	76.8359	44.1451	44.8262	60	51.9723	57	55.95		43.6587	42.8511	45	46.7226
44	45.4736	45.4593	48.7573	89	75.6938	37	41.9431		48.7046	50.2617	30	35.2317
50	49.8138	46.5133	47.303	62	58.7419	30	32.573		62.2901	63.8213	41	44.0515
45	51.2347	66.7269	64.4311	68	50.8052	49	47.8207		60.5735	61.6084	28	35.8375
61	61.8636	67.6851	65.5759	66	68.7905	52	50.5611		73.1733	75.2999	49	48.3007
44	51.1473	69.8426	69.3573	60	55.7819	45	39.4295		74.3041	73.8886	34	39.7711
59	55.2702	61.5524	63.6905	71	70.725	47	49.3269		78.4848	75.8217	43	47.7508
71	72.6679	55.7892	58.3136	63	65.0223	36	40.0243		71.9358	73.1187	50	40.1707
58	60.3792	52.8925	54.1143	38	47.5403	26	29.5069		49.3727	52.6483	27	38.3842
45	42.9294	53.9138	51.7231	46	53.2154	39	43.5303		51.4316	50.3689	49	51.6174
48	43.3532	54.9295	52.2724	71	66.084	45	40.2523		46.7333	55.7286	32	45.7028
40	41.4253	55.9452	55.0768	78	76.0266	50	48.6289		48.3569	47.9966	40	42.1114
46	51.6854	54.1821	52.5422	44	53.9862	35	41.1564		52.4364	53.5271	39	43.4642
42	48.6705	55.1951	52.3643	69	64.6708	52	47.4044		45.4438	47.7492	32	34.7419
57	65.4385	56.1944	52.5443	62	65.9443	70	64.7066		50.3748	50.522	36	47.7396
42	44.7338	57.1773	52.7054	47	62.8485	53	42.4272		63.7522	64.0849	39	50.7201
46	45.636	58.2067	55.3337	62	59.1611	42	43.2331		69.3594	67.9991	54	56.9728
64	61.3272	59.2252	54.0947	71	69.3645	41	42.5426		70.4381	66.8419	47	53.1681
62	67.8386	60.2409	53.4117	41	44.4604	58	58.9484		74.7558	69.2991	44	40.3369
42	53.8477	61.2977	54.4306	58	59.306	47	43.8862		72.2616	71.2114	45	44.328
51	48.9584	62.308	57.1001	57	56.602	50	39.35		48.6006	47.3398	32	43.9364
69	67.2005	35.0253	40.4015	53	54.5268	58	50.8054		50.7362	45.2057	54	53.7702
41	44.6999	36.0411	43.0784	61	65.7293	52	50.7268		52.3296	45.5795	39	42.0547
77	69.0774	36.961	42.2434	55	62.0993	35	44.3144		53.6329	44.5961	46	49.8101
54	59.7536	38.0862	43.1741	59	66.1819	40	44.0489		56.6418	43.3144	38	45.0086
54	55.4265	38.9925	42.9952	68	64.9508	65	62.3334		52.5979	46.9206	28	33.9261
38	43.8378	40.0082	44.2149	48	59.5604	36	39.9403		63.5194	65.4155	42	42.2548
40	45.1216	41.024	44.456	53	52.3015	48	43.2641		66.5229	68.2206	25	32.8492
63	66.6854	42.089	44.6157	64	60.9624	47	45.828		64.2614	57.7267	45	46.626
61	63.0179	43.1047	47.137	63	56.8231	54	54.0081		59.4071	53.0187	59	53.0404
40	42.5003	44.052	45.2713	62	60.1081	59	54.4481		61.7042	58.2236	47	49.8616
44	47.5602	45.0869	46.0782	70	65.1365	32	32.1293		70.9665	59.4036	34	46.6005
42	41.143	44.9938	53.084	66	64.1075	52	49.1194		42.0433	45.9671	37	40.2636
52	55.2662	45.9959	52.9365	51	50.3549	35	32.4581		54.7143	57.4742	32	38.4663
71	52.5848	46.9706	52.6209	62	68.043	41	40.802		43.9325	43.2133	37	43.1998
56	55.0604	48.2163	51.1486	47	54.9726	45	48.4839		41.5368	42.883	47	43.96
33	42.2222	49.1937	54.341	51	52.308	29	32.8481		42.7935	43.0086	39	47.9158
39	45.8143	50.2806	52.7011	67	66.4144	35	39.6842		55.0757	58.3652	49	49.3145
42	42.6791	51.3949	61.6217	51	55.1654	35	33.982		53.8355	55.8054	44	53.7598
35	31.7195	52.334	55.3269	42	37.7783	40	40.0163		51.1003	49.1484	33	43.5067
45	46.5028	48.449	47.228	73	59.4065	37	49.266		69.176	66.4468	34	49.1006
41	31.7457	49.4593	46.1806	86	76.9656	60	51.2331		68.0151	58.5779	59	49.4293
60	57.5173	50.5654	48.0046	62	63.1416	37	35.3131		64.2724	59.1826	48	51.4396
33	42.2581	51.781	50.9209	76	60.8091	37	37.3686		65.384	65.7232	58	46.3559
53	54.2342	52.7912	49.8825	50	55.8253	25	32.28		66.9774	64.746	46	50.8993
50	45.883	53.8261	52.2546	40	46.0947	40	36.8153		51.3193	60.2171	37	44.1437
55	54.2839	54.8391	51.9527	48	43.2498	44	42.2802		56.2065	57.3891	44	54.1751
51	45.4112	55.8932	52.513	45	50.1879	34	39.7982		55.1634	60.7821	43	45.4844
43	48.4977	56.909	52.8791	58	53.9975	45	37.12		53.8136	62.5548	39	40.8941
34	39.8206	57.9877	53.673	60	57.8229	48	43.4596		50.2023	60.3817	59	57.3194
33	31.5314	54.5927	45.7556	80	75.473	71	61.7		52.639	54.2588	46	49.4662
46	38.4943	55.614	45.8872	52	54.3464	44	46.1661		41.2301	39.5834	51	46.8047
47	47.2914	53.2649	54.9867	78	76.9456	53	53.8888		55.0484	57.9601	58	53.3543
47	42.9254	54.256	63.4426	59	56.071	51	52.1815		35.0534	46.4692	39	39.2233
62	56.9468	55.1786	56.2306	58	54.5045	50	45.3217		56.7075	53.4771	40	38.2329
40	44.5618	56.4052	63.2177	72	73.596	40	42.594		58.8212	63.06	37	36.0552
69	67.3075	43.5647	39.9319	51	56.083	51	46.2973		44.6909	50.0212	64	67.5273
72	73.1483	44.6571	42.3893	63	64.4158	45	43.4643		43.7189	51.4196	46	52.6716
38	40.7053	45.7577	44.3518	45	50.5485	43	36.2383		45.9448	50.8049	49	53.4289
42	47.5517	47.77	47.0452	42	43.6229	34	42.0367		56.2585	51.5076	35	42.4524
53	50.8008	43.8658	51.9175	56	51.8412	45	38.7212		57.7671	54.4974	23	38.5486
47	48.7924	50.8857	54.8398	44	54.1306	18	32.6717		54.0846	57.7116	52	52.5444
59	59.0613	51.9288	56.9818	66	73.9468	18	37.8158		59.084	51.3899	56	49.9624
58	61.1289	53.6099	57.4032	42	41.4519	45	49.5433		55.1579	51.6134	48	43.554
63	61.0405	54.5873	56.2911	65	62.4047	52	51.0623		53.0853	54.382	49	44.6986
65	68.4728	55.6605	57.2891	44	49.6974	44	46.5011		55.7657	50.3084	46	49.5391
52	46.9893	56.6571	57.1137	61	57.5227	45	43.1202		51.678	51.17	36	44.8722
79	76.4923	57.7522	62.2031	59	60.0554	56	57.998		53.6904	53.3179	23	33.9338
48	57.6702	58.7105	57.0148	53	55.0097	32	33.4445		56.8143	49.7126	44	43.3556
55	54.7043	59.8795	63.081	47	46.0431	61	56.1393		57.8191	51.998	45	46.9101
45	44.671	60.8898	53.9429	57	53.619	40	40.6017		52.6801	59.744	40	44.3905
49	45.8753	61.9302	63.7189	51	54.9655	52	49.299		54.7636	55.7684	39	44.4832
45	46.84	58.7899	57.9971	67	67.4766	49	42.1676		58.7966	59.0512	52	51.4679
44	40.4459	59.8138	59.854	71	67.5801	39	39.7336		35.7488	52.7734	44	45.0571
69	64.739	60.783	63.0466	60	61.1252	51	45.0447		56.8718	58.2721	28	45.4333
76	74.8531	61.8179	61.8406	47	47.4341	41	42.8747		59.2045	49.9169	43	45.5147
67	67.3872	63.4689	69.0888	50	49.3492	52	53.2627		56.3845	52.1343	42	41.198
32	37.9911	64.4846	66.2583	78	63.0779	43	42.3628		47.0509	44.0496	20	31.216
71	75.8983	65.4784	68.3598	54	58.8741	47	42.3984		51.7629	50.828	43	43.9775
41	46.394	66.5161	66.3001	52	46.5917	46	41.8853		30.5304	45.5529	24	36.3813
61	61.3192	67.5318	65.7489	75	74.6251	49	48.451		31.6146	44.0215	36	38.8675
64	55.8057	68.5476	70.5462	46	46.2857	45	42.4852		70.2848	65.957	47	44.6094
69	61.9863	69.5825	70.8678	65	62.1685	36	40.1852		42.6593	43.0482	59	54.232
58	44.7598	70.6174	69.0417	43	45.0077	18	33.8568		66.4463	73.4873	28	36.7156
66	70.079	71.603	71.1484	48	52.8806	24	32.0493		65.2553	71.9752	24	46.0227
73	74.4742	55.373	50.8826	64	64.235	41	36.8435		68.5873	74.4181	43	42.6643
18	28.9965	56.3696	51.0477	68	71.8086	61	56.5357		69.6195	71.4753	41	42.2007
55	47.9422	57.3279	49.688	68	62.4852	50	51.2715		67.4593	70.8226	40	45.5497
48	63.4417	58.3819	53.4035	61	59.5997	34	36.3532		70.8625	74.6799	44	45.876
82	75.2377	44.3477	43.5114	63	60.2588	63	55.838		37.8379	43.8376	58	55.6204
43	39.4372	45.3963	41.7712	44	37.7115	29	30.4036		37.8543	33.5797	44	45.7292
63	62.6456	46.4367	44.5284	53	51.3536	44	39.163		64.1793	59.4688	84	69.1871
62	64.1789	47.4606	41.7596	50	56.7345	36	32.4671		61.6905	59.7882	31	45.2221
50	43.9896	48.501	46.2752	71	72.3763	53	43.0314		87.624	74.6508	32	40.285
48	46.6161	50.1903	56.5204	46	50.444	48	40.051		53.4795	55.088	39	42.2508
55	55.2891	51.2142	57.6406	62	64.9657	53	52.8986		51.8943	51.4835	64	53.1131
51	51.0155	52.1752	59.3008	71	69.6899	62	56.5443		58.364	55.3651	41	36.6927
47	40.4935	53.18	57.3866	73	57.186	60	57.4201		60.5871	52.1129	43	40.4238
58	53.3104	58.434	53.5563	40	47.8231	39	40.5651		62.6187	56.8186	51	57.1349
78	73.5899	59.4497	51.0067	73	70.2152	48	51.6835		61.6029	53.1971	40	45.1225
52	60.9259	60.4873	54.0246	68	72.8237	44	41.2494		59.3797	55.9835	51	50.1315
68	67.0399	62.4668	60.2594	57	52.7798	43	45.2142		43.645	52.6695	47	46.6095
56	54.7346	64.4983	55.208	60	59.7914	44	40.2265		46.8483	54.5628	41	45.1786
53	46.838	38.4778	35.5169	50	44.4868	50	54.9833		48.7484	51.4686	32	40.1744
54	52.774	39.4606	38.5841	58	56.0853	37	36.7098		45.2193	50.0237	45	40.509
70	64.1483	40.5777	40.297	40	46.2974	46	38.0664		47.8805	56.6842	64	64.6316
51	57.2994	41.8426	41.5056	51	49.0435	56	60.3041		70.4436	63.8308	42	53.6937
52	53.4543	44.0438	36.8523	69	58.4239	29	40.6268		68.2286	65.8632	41	45.9269
54	64.0069	57.7988	59.1394	89	71.6364	52	52.0984		63.1115	58.5458	31	42.4766
56	61.4224	58.9569	59.8369	62	59.919	18	28.0872		64.119	60.5233	43	46.6906
52	53.722	60.0767	63.7167	62	57.3306	54	57.0083		67.1472	60.9756	58	60.9917
65	57.3828	61.6728	64.0449	58	68.5448	47	46.1726		66.1369	58.8897	61	57.08
52	46.5813	45.6564	50.3847	45	53.0353	29	34.3962		65.1211	60.2575	48	47.0179
59	65.3743	46.6831	45.3773	36	39.7188	39	37.4849		69.2362	63.8905	37	39.1629
27	42.7334	47.6605	49.547	63	63.1398	47	40.5671		53.3591	66.1912	38	43.5854
30	37.0751	48.6763	51.6707	62	59.8887	37	38.1665		74.7585	65.5061	47	46.8135
61	62.4013	49.692	50.9193	67	64.1109	57	52.8735		42.4622	42.4909	47	53.1757
48	53.1899	50.7077	51.7488	60	55.4259	52	50.2899		63.0403	67.8599	32	43.4606
43	35.514	62.757	55.0057	62	59.6117	37	36.4607		61.8876	65.2466	46	47.3976
67	64.2573	63.7728	62.765	74	76.5066	43	41.5547		64.6119	64.2281	40	58.6987
41	44.5625	64.8268	57.4609	80	71.9107	44	45.3537		53.8108	45.6124	45	62.6022
78	67.1476	65.796	59.2604	58	56.1893	45	44.419		57.7507	58.9664	19	29.9578
59	62.4531	66.8008	60.657	43	53.9514	27	30.2249		59.0101	56.4902	38	43.8188
71	60.826	54.0178	57.4401	56	52.1095	48	47.1159		53.8327	56.8428	49	44.4856
60	51.9723	55.0144	60.3156	57	54.1637	31	30.8966		45.63	41.1616	49	45.552
89	75.6938	56.0301	53.5553	52	47.9298	50	46.1136		46.6293	40.0981	45	51.7933
62	58.7419	37.8508	36.7538	67	52.997	43	40.4845		44.6224	41.5369	54	50.3394
68	50.8052	39.2279	39.0556	64	68.1779	19	53.941		47.6889	46.5776	50	50.9788
66	68.7905	40.3587	40.7047	63	59.081	58	53.3583		53.5042	57.3354	37	47.7617
60	55.7819	41.3717	41.5451	66	70.8057	45	43.0655		72.7571	76.291	49	51.8489
71	70.725	42.5243	45.1674	66	65.7687	46	46.5506		69.8988	75.6199	33	56.7288
53	54.2879	67.8248	64.6225	63	58.0775	38	43.5481		74.7558	77.6618	43	43.5954
63	65.0223	69.0513	66.6213	46	49.3712	30	33.7544		46.706	46.2351	41	50.1796
38	47.5403	70.0507	63.4998	51	54.1494	30	31.8792		47.7053	45.0997	49	50.8544
57	56.3699	71.1239	69.9008	52	50.6402	51	42.0311		57.1949	57.5917	41	39.7124
46	53.2154	72.1561	69.9501	40	45.4684	37	44.2317		60.1874	53.3351
71	66.084	35.4853	39.3817	45	60.0952	71	65.7929		62.323	58.0789
78	76.0266	36.4819	39.4849	57	64.3302	37	40.8945		34.1472	41.8396
44	53.9862	37.4976	43.8883	70	66.4752	47	46.7228		43.1823	42.868
69	64.6708	38.5325	44.9456	65	59.9501	33	37.3087		41.4163	44.1536
62	65.9443	39.5483	44.1444	42	44.242	54	46.5159		48.9072	50.2618
47	62.8485	40.5667	43.1066	66	64.211	45	39.2071		68.8091	58.8313
62	59.1611	53.5414	54.0689	71	66.7512	31	29.8451		72.7544	62.2336
71	69.3645	54.4613	54.3693	66	70.9835	50	46.142		49.0496	46.9264
27	32.5355	55.4606	56.3812	59	57.771	38	41.4646		79.7963	68.7034
41	44.4604	56.4572	56.9008	54	60.0909	43	39.1534		81.4719	77.4525
58	59.306	57.4209	58.5024	57	59.5426	60	54.5511		85.6883	77.1471
57	56.602	64.6242	52.5208	71	62.8087	35	32.8236		84.563	77.0405
53	54.5268	65.6427	52.7209	40	42.8136	30	30.8828		83.5609	76.6627
61	65.7293	66.642	53.835	53	48.8159	29	34.076		82.5123	75.7018
36	34.5497	67.6496	51.1317	65	60.5713	51	41.6017		80.2891	71.2377
55	62.0993	41.6728	42.9236	44	46.9888	43	39.2251		79.1967	71.4707
41	35.9667	42.6886	44.7298	60	62.3356	25	31.1314		80.3083	70.6446
59	66.1819	43.6851	43.5517	51	46.8757	39	40.0748		81.3377	68.6275
68	64.9508	44.7009	45.253	59	64.8387	60	49.2006		41.1781	45.66
48	59.5604	45.3552	47.9218	61	57.8117	45	42.1082		70.4463	66.0844
53	52.3015	58.2067	64.4218	49	55.038	53	46.9141		69.4114	64.6762
66	59.9781	59.3265	63.8518	52	59.7436	55	49.1525		71.5333	65.3125
50	51.862	60.3313	59.5475	49	51.2065	35	37.9212		79.695	69.3119
60	57.8043	59.6441	61.4134	83	72.1774	38	44.3208		55.0785	52.9644
64	60.9624	60.6407	62.3867	64	62.6562	64	60.2985		51.3002	52.6783
63	56.8231	61.6564	62.8122	62	55.8397	34	39.2749		76.0673	61.9695
62	60.1081	62.6913	66.2041	51	47.109	38	40.9287		60.4612	54.1498
70	65.1365	66.1875	65.8939	61	58.2138	67	61.8049		62.5228	59.7128
66	64.1075	67.05	63.9897	67	67.9893	54	51.2137		59.3496	54.4756
51	50.3549	68.0465	63.4125	45	43.8408	46	44.5537		51.2919	55.5851
62	68.043	69.013	69.2351	41	46.121	45	37.8396		52.9511	56.1353
47	54.9726	41.0404	45.4065	38	45.6065	44	46.857		53.9587	56.8226
51	52.308	44.063	42.3144	66	65.517	49	50.3389		50.9169	61.7227
29	31.9567	45.0787	47.3116	54	55.3489	42	37.4096		53.329	61.1759
67	66.4144	46.1903	46.0406	45	56.4706	60	55.841		55.4809	56.9969
51	55.1654	47.2444	55.2731	79	62.5923	30	33.2833		81.1625	74.4141
42	37.7783	48.2793	50.0539	63	52.6732	39	43.9524		78.9749	71.5442
38	39.3664	49.065	52.1728	73	70.7834	56	54.4676		77.9044	72.9827
73	59.4065	50.0999	54.6561	55	59.5034	56	53.9746		79.9852	73.8618
86	76.9656	51.0965	53.9406	71	63.8131	54	48.0205		62.3695	58.6577
62	63.1416	44.5613	43.4714	40	50.7374	52	43.2229		46.2515	49.7175
76	60.8091	60.4791	55.4112	49	53.1812	45	35.469		47.593	45.2561
50	55.8253	61.3662	56.5183	46	51.4918	42	45.2749		52.3871	53.4693
40	46.0947	62.4695	58.9623	68	63.7753	49	44.3698		53.8464	61.4864
24	31.9742	63.4689	62.345	60	48.9974	31	43.649		41.8462	45.9903
48	43.2498	55.0198	60.1907	45	42.4731	42	36.4412		70.3724	72.5878
45	50.1879	56.1561	57.7991	45	49.6497	24	28.904		63.0732	64.7218
58	53.9975	57.1718	57.9378	48	47.126	40	38.6417		51.3166	45.3797
41	44.6548	54.0068	53.7395	68	60.6254	40	36.8195		50.205	49.1224
60	57.8229	54.987	52.7771	61	58.3313	39	39.4853		60.0231	66.2078
80	75.473	56.2135	52.1515	59	65.9048	51	49.0389		57.8958	66.9191
39	40.7444	57.1937	58.1712	64	63.9651	46	45.9594		61.0307	67.9512
52	54.3464	58.1875	55.803	39	44.5416	56	53.7752		58.9882	67.4562
24	32.3429	59.2444	53.0368	59	63.739	43	42.8436		62.0683	68.1854
78	76.9456	74.2012	69.1903	60	57.5344	49	47.537		62.2983	58.2904
52	49.5872	75.039	70.7161	43	47.9414	33	45.4098		63.5249	63.8236
45	39.2581	76.0192	67.9042	60	61.707	34	33.6018		63.5085	59.1724
43	39.389	63.8494	67.0129	68	67.8883	29	38.7658		64.8035	64.1655
42	42.0437	64.846	66.7781	64	64.6406	54	52.2709		54.7089	55.4924
40	42.501	65.8617	67.8547	55	52.2914	63	66.733		41.1726	46.7774
37	47.2709	54.9952	47.5244	43	42.9336	35	36.2212		40.1514	45.321
39	44.8801	56.23	44.4199	58	55.1461	47	45.0671		41.8188	49.5542
57	54.5466	57.024	49.0467	65	68.5955	41	36.2258		67.7194	66.7918
41	40.5545	58.0178	48.5341	54	64.4331	41	39.8403		64.7679	61.362
26	34.0776	59.0335	48.8086	62	56.2789	19	29.1069		45.5068	46.7691
44	44.652	60.1259	55.2132	55	61.3346	47	49.7345		47.4972	44.5824
31	37.1601	61.1362	54.0546	62	67.7671	43	43.2389		61.8603	56.4336
43	45.876	62.1739	53.8246	60	55.4573	34	40.3374		65.6331	64.2201
48	43.4915	63.2088	54.2266	69	70.6228	40	36.4902		66.679	63.7364
44	45.2795	64.3258	55.6304	75	63.703	39	42.7054		64.5051	56.8681
53	51.6144	40.23	50.0635	67	51.71	51	45.1647		63.3743	59.3079
55	57.0844	42.8528	47.7797	61	59.6442	49	48.4619		67.7605	67.4037
71	66.9205	62.7926	65.5804	42	47.4828	53	58.0072		66.0602	60.3923
59	56.071	63.8385	62.2258	57	58.1219	70	64.1495		65.0554	58.5725
58	54.5045	64.8241	64.9109	63	56.3971	39	39.5542		59.9492	55.1042
72	73.596	62.5407	62.5917	67	70.5676	18	40.1187		64.0013	61.6845
51	56.083	63.6742	62.5138	48	54.3835	45	45.3774		63.002	59.2829
63	64.4158	27.7509	33.2254	65	69.7254	35	37.9409		61.8876	55.8317
45	50.5485	28.9829	36.9829	70	73.7655	49	52.3345		60.8911	55.5935
42	43.6229	29.974	35.2718	72	65.4988	45	35.9772		49.9969	56.8722
56	51.8412	30.9952	38.4262	56	49.6435	62	57.8509		54.3611	62.6684
44	54.1306	32.0055	38.1814	55	51.7831	32	41.2967		51.3111	58.6183
48	49.0934	32.835	40.5743	40	45.5613	56	57.2984		52.9977	57.1226
66	73.9468	33.8344	39.2493	45	43.2838	40	39.3033		51.7355	53.8896
42	41.4519	34.8309	47.8606	46	42.6319	41	40.2458		54.0545	53.5186
65	62.4047	35.8494	44.185	66	70.3627	50	48.8683		53.9806	61.9045
44	49.6974	36.9008	43.1236	54	54.1157	30	35.38		55.0757	55.4712
61	57.5227	69.6947	63.7266	44	42.1468	55	47.4418		58.8404	58.7569
59	60.0554	70.6804	63.9882	58	54.4335	27	31.661		57.507	61.2129
53	55.0097	71.6961	66.5964	46	50.6834	41	46.4788		51.1715	46.6938
47	46.0431	72.7118	65.8311	81	75.6135	58	57.996		31.9158	43.2955
42	33.2629	61.347	62.0006	69	74.8584	41	42.5936		45.7888	43.6869
57	53.619	62.3819	60.6308	56	50.7436	40	38.4985		41.556	38.2593
51	54.9655	63.373	62.7737	65	64.4434	46	42.448		40.3622	43.6797
67	67.4766	50.1875	50.1332	73	70.6698	56	61.5307		47.6806	53.4902
71	67.5801	50.1875	50.1497	57	54.676	44	42.4097		49.0606	51.712
60	61.1252	51.2033	43.2324	50	43.6426	49	47.8979		68.4449	64.7543
47	47.4341	52.2163	54.1622	43	43.4729	43	49.7362		70.4737	67.8648
50	49.3492	53.4757	55.5988	53	55.7632	45	40.5614		69.447	66.8684
78	63.0779	34.6201	38.5582	57	58.0242	49	45.1837		52.7704	53.3996
54	58.8741	36.8816	31.6168	62	61.1026	61	55.1078		44.6717	49.8293
45	46.064	38.0506	33.8661	64	64.8294	48	47.3478		46.528	46.2751
35	41.4115	58.0917	62.0379	87	75.4286	46	47.4835		59.8616	52.1718
52	46.5917	59.0992	61.4703	36	45.0612	39	38.0968		61.0279	55.3761
75	74.6251	60.115	59.091	52	51.2924	51	45.6954		56.8773	52.9839
46	46.2857	61.1526	62.2646	35	40.4504	52	45.8105		72.007	74.0899
65	62.1685	62.1492	65.9562	68	60.2031	44	42.5196		47.3822	48.5199
43	45.0077	63.1841	64.813	47	45.4303	54	52.4224		46.079	46.8361
48	52.8806	64.1999	63.0348	60	70.6911	55	47.0253		49.9449	50.9172
64	64.235	65.3388	60.4072	52	61.3628	51	46.8041		48.7046	45.8298
68	71.8086	66.3354	59.1327	74	62.6323	39	39.6677		54.7746	59.7166
49	49.868	67.3511	58.4665	58	46.0665	39	50.3627		52.3105	48.9774
51	46.0634	68.3559	64.5386	56	63.5721	68	64.0281		54.6076	50.525
68	62.4852	66.486	69.007	47	46.6966	54	56.2481		51.2564	44.9814
61	59.5997	67.5072	68.7042	48	51.9763	56	48.0225		50.1393	46.6745
38	39.3063	68.3477	68.31	56	52.399	45	44.1969		48.0503	42.1312
63	60.2588	69.399	67.8195	44	49.9483	49	41.792		49.0551	45.8575
44	37.7115	70.4011	68.3089	63	66.568	52	49.8458		53.4385	50.0826
53	51.3536	72.7502	73.52	65	62.4937	41	41.1427		40.9673	53.2444
50	56.7345	73.7468	72.1982	56	47.4417	44	41.2474		42.7196	49.7219
71	72.3763	74.8364	74.5504	53	63.6761	44	42.475		64.2997	59.3476
46	50.444	48.5804	59.2757	65	61.7275	41	38.5115		60.3982	61.4615
62	64.9657	49.5962	58.2116	62	56.9197	40	44.0193		62.2764	60.323
71	69.6899	50.5955	62.964	59	50.0508	53	43.5761		62.7583	70.0168
47	44.7668	52.668	54.9998	62	62.065	34	40.2673		60.7213	69.4053
73	57.186	53.6263	54.6103	69	76.4913	56	53.7726		85.6527	70.8899
40	47.8231	54.642	54.9775	42	46.3793	38	34.6171		61.6933	54.5339
73	70.2152	50.0151	61.1594	49	44.3243	45	43.0192		43.8202	48.0661
68	72.8237	51.6249	63.9916	60	60.0436	36	42.1863		41.0193	49.5497
49	45.5214	53.6646	61.123	49	55.1429	36	42.2049		42.0187	47.8968
37	47.0818	54.653	61.9362	48	52.9395	19	38.8387		42.9249	46.2093
57	52.7798	55.6687	61.4677	73	70.6269	60	57.3422		49.2413	48.4588
60	59.7914	56.8761	61.4547	72	62.8222	45	44.5912		64.5243	61.3848
50	44.4868	58.9268	67.7857	53	58.3464	52	53.7538		40.5402	39.3588
58	56.0853	53.232	58.3258	58	57.3418	30	39.8568		42.5498	41.5259
40	46.2974	54.1985	57.6396	58	55.4742	52	52.8158		41.5477	43.244
51	49.0435	55.2444	60.8365	67	74.5536	47	47.6694		69.5045	58.6997
69	58.4239	60.1095	59.7147	67	70.6608	46	41.208		42.8784	43.9761
89	71.6364	59.5921	55.3945	68	71.4656	45	46.2354		58.1614	58.582
62	59.919	70.308	65.4367	61	73.0242	39	34.2665		57.5508	48.0067
62	57.3306	71.3812	67.1164	69	47.4419	55	50.6632		72.6586	76.5183
58	68.5448	67.7974	67.2564	67	48.218	50	46.5205		55.5001	62.7704
45	53.0353	69.974	71.785	63	66.3607	45	47.028		54.4871	63.5308
36	39.7188	53.4839	43.2986	35	39.0513	41	41.0583		56.5022	62.4915
63	63.1398	53.4839	43.311	44	48.7018	31	34.6695		57.7507	64.1849
62	59.8887	36.2519	46.8735	77	68.0114	47	45.4098		40.0309	39.1778
42	46.2333	37.3251	45.366	57	58.4329	47	48.1329		67.5113	63.5554
67	64.1109	38.4613	47.9723	61	64.0056	47	45.0586		70.0302	67.5255
60	55.4259	39.4716	45.1772	65	62.038	46	44.3009		66.282	64.0132
62	59.6117	40.8652	48.6	65	64.3864	52	58.8155		68.4915	67.2426
74	76.5066	41.87	47.6313	59	49.9967	49	49.6061		47.8148	56.3019
80	71.9107	42.9843	47.855	50	54.9798	48	43.5373		49.0222	55.9342
58	56.1893	43.9945	50.6422	75	66.5076	70	76.3672		52.5459	58.9007
40	40.214	44.7639	46.3729	73	71.0079	50	47.0804		50.884	54.2148
34	33.7787	45.7632	48.7779	58	56.3199	54	53.5967		35.0616	47.244
43	53.9514	72.0219	66.3022	53	60.8109	47	46.1901		73.2691	61.9007
50	46.7724	73.0048	68.0529	48	46.3744	46	44.3784		75.2815	63.1053
56	52.1095	74.0561	68.4881	42	45.6673	54	51.6709		77.2856	61.3394
57	54.1637	75.0609	66.7075	52	60.2186	45	43.4102		71.2622	58.2527
52	47.9298	50.5161	45.0366	67	67.8873	50	46.3487		76.2836	62.5071
67	52.997	51.5127	45.5975	48	49.6738	47	33.944		74.2739	61.5878
64	68.1779	52.6051	48.2491	51	63.0372	44	47.0853		72.2643	62.5216
63	59.081	54.2478	54.6573	71	67.2214	38	45.7152		78.4657	63.5816
66	70.8057	55.7892	57.775	79	76.9557	44	43.0755		71.2485	66.4313
66	65.7687	56.8378	60.3049	53	53.0202	46	44.5287		46.1064	43.8489
63	58.0775	58.872	60.5792	61	63.7002	25	29.472		56.7924	66.3213
46	49.3712	35.2717	37.3686	68	69.0984	38	47.6359		34.6482	43.2915
51	54.1494	36.5311	37.6158	52	59.2291	43	47.1828		53.7533	55.6517
52	50.6402	37.7741	36.5163	47	54.1442	39	43.0322		41.43	49.0934
40	45.4684	39.1184	36.7671	63	66.8887	48	45.5118		55.9272	57.1263
45	60.0952	40.1342	39.2408	42	50.5849	33	40.8404		66.9172	65.4373
57	64.3302	41.1691	38.034	81	71.8886	58	56.0008		65.9206	68.3161
70	66.4752	40.6461	39.9738	64	59.3093	55	45.725		85.9895	74.3502
65	59.9501	42.2423	39.5258	58	57.3096	41	48.6487		87.1038	75.0168
42	44.242	43.2772	40.8804	77	68.8124	35	37.5253		60.8719	59.5147
66	64.211	44.3504	43.4153	57	54.2785	30	30.4691		66.3997	64.7954
71	66.7512	45.4237	41.6105	73	75.8353	39	50.7736		63.9	62.4938
66	70.9835	51.0527	56.1268	51	49.3478	48	51.6642		62.0054	60.2587
45	48.1149	52.0767	61.0972	69	64.9484	48	53.2194		62.8076	62.3141
59	57.771	53.0541	60.02	47	37.2189	45	45.9314		42.0898	41.5931
54	60.0909	53.629	61.1781	44	46.3761	27	29.7345		44.9537	49.1969
46	48.4871	54.5955	57.2612	44	47.6567	51	52.3454		76.2233	73.937
57	59.5426	55.603	58.3475	52	53.7704	39	41.2037		73.1624	75.9343
71	62.8087	56.6571	58.3876	59	60.168	48	50.5527		71.139	74.98
40	42.8136	57.6537	59.5813	66	64.5675	43	49.1739		75.2897	76.392
36	41.0786	58.7077	60.9074	69	67.7467	39	39.4274		72.1575	75.6181
55	52.1766	59.7043	64.6197	86	76.412	48	46.274		74.1672	75.7718
53	48.8159	60.7201	62.0782	44	47.7662	69	70.8538		73.647	73.9321
65	60.5713	61.7112	62.3728	64	59.3902	57	57.0674		74.7969	73.6083
44	46.9888	68.3942	62.0827	41	47.3801	40	42.3548		79.2077	75.0423
60	62.3356	70.694	63.6635	50	57.9383	42	32.129		77.1323	74.2436
51	46.8757	71.7673	62.7988	47	50.1197	49	43.247		76.0016	75.839
59	64.8387	72.7611	65.609	52	44.9322	47	45.9472		78.2056	75.4391
61	57.8117	43.0609	45.9419	54	51.2858	41	41.7065		68.0507	66.9125
49	55.038	44.0767	54.7019	71	64.7627	57	59.1209		69.2252	69.5119
47	42.2854	45.0924	52.6164	59	57.1254	44	43.2502		72.8804	62.0769
52	59.7436	43.718	44.4059	44	53.1804	64	63.1467		32.5346	43.766
49	51.2065	44.8022	48.6301	70	77.1002	57	54.9919		46.3254	45.2668
83	72.1774	45.9767	47.69	72	76.9829	35	35.8768		33.23	53.2646
64	62.6562	47.0089	48.1879	60	69.835	43	43.2976		40.8003	50.1605
62	55.8397	48.2163	49.161	79	74.9994	19	45.8839		46.9524	49.7776
51	47.109	49.3799	51.4397	51	47.6	36	38.1693		43.5902	48.8931
61	58.2138	50.5352	49.385	63	66.4026	38	39.6532		44.8442	48.8708
39	39.9303	51.5373	51.5168	42	42.5292	39	32.5518		42.391	49.6219
46	43.2564	52.5476	58.1961	68	64.3689	68	63.0351		57.4769	67.4432
46	47.8309	53.6263	47.9179	59	51.3287	35	40.419		56.3352	51.9349
55	54.7521	58.3682	57.7768	56	54.0434	43	43.8235		58.479	62.6499
57	53.965	60.4736	57.7601	40	37.5511	38	38.796		37.7448	45.5475
37	42.9906	61.5332	57.1701	57	57.2265	58	53.8252		39.7352	45.8766
45	45.0523	63.54	58.2652	51	52.924	64	48.0247		40.5238	41.2701
35	38.527	79.1896	65.3256	54	54.8776	40	39.2316		46.6676	44.3755
34	41.5904	80.1697	61.199	46	57.2628	53	49.3483		53.6027	60.8455
42	45.1992	81.1745	66.7999	42	37.7944	45	42.8385		52.6007	58.6373
49	43.2113	82.2806	69.7285	64	67.4185	46	42.2024		56.6309	61.041
47	54.8873	37.473	31.7619	56	58.2578	33	40.6746		55.6151	63.3998
58	53.3586	38.6064	40.701	54	57.5457	41	42.8636		58.6597	59.4968
48	49.9123	39.6769	34.7024	57	52.2551	25	38.8258		54.6185	62.1173
43	47.3862	40.6023	41.5616	48	45.6578	46	45.1928		57.6439	68.0682
39	45.3246	41.6126	35.575	40	41.6364	51	52.2912		65.666	53.4228
51	55.7078	42.6475	35.4009	55	47.9108	44	45.1782		63.5249	56.6356
50	46.169	43.6632	43.6846	66	62.7314	52	57.0896		64.6119	52.9558
67	67.9893	44.6954	39.5529	40	43.9072	59	52.7011		54.7034	59.3914
45	43.8408	47.2225	49.6202	43	47.1483	49	47.2175		60.0149	58.0354
41	46.121	48.7967	48.8426	44	52.4526	39	35.4939		53.6986	55.5336
38	45.6065	47.8056	52.2169	63	58.7889	62	64.3004		55.9437	66.112
66	65.517	49.8097	53.0861	63	57.8288	37	39.6671		36.3457	46.951
54	55.3489	50.8255	54.0062	52	48.183	58	57.19		39.0562	51.9432
65	58.0286	51.8412	54.0486	42	41.7135	33	38.4228		31.4366	44.5794
45	56.4706	52.8569	59.2825	74	71.6423	50	48.8225		60.7788	57.4241
79	62.5923	41.5743	44.5858	53	52.4793	55	50.5897		37.6161	45.3696
63	52.6732	42.9706	45.9122	60	56.6248	45	43.4999		57.6193	59.5396
46	44.6618	39.4251	49.3226	53	67.2127	38	42.6366		55.5111	60.2828
39	35.8992	40.4819	48.2032	49	52.6275	58	53.6346		56.5597	54.9546
73	70.7834	41.4456	47.7571	52	49.8679	38	35.5188		89	75.3907
39	37.8929	42.4422	46.8589	57	60.993	54	54.2442		88.7191	76.3157
55	59.5034	43.4579	50.6118	45	43.86	29	31.5047		87.7089	78.6746
71	63.8131	44.512	50.4647	59	54.3479	83	72.6045		86.7095	77.6925
40	50.7374	27.0034	29.6758	57	56.6795	53	51.8625		46.3281	51.8701
49	53.1812	28.0329	36.8756	77	68.0367	24	33.3023		49.6711	47.9303
46	51.4918	29.9329	33.5588	70	75.278	34	37.9828		50.769	43.1481
51	46.6923	31.1431	34.6201	53	56.3534	44	42.4484		48.0421	61.5289
68	63.7753	32.1588	38.9281	46	45.3065				43.5765	50.9096
60	48.9974	33.1554	40.7546	47	47.2225				44.491	54.0592
45	42.4731	34.2204	37.6331	62	63.7042				45.619	50.2361
56	59.2837	35.2361	39.2658	65	65.4118				47.6533	53.0936
45	47.1471	58.9897	58.7574	56	52.6002				46.643	53.8323
45	49.6497	61.0404	61.55	63	64.7785				45.7477	51.1752
48	47.126	43.7481	39.0269	40	50.5333				39.4751	50.9734
68	60.6254	44.8214	39.9395	43	48.3864				44.0995	47.3274
61	58.3313	45.8754	42.003	67	64.1029				43.0454	46.4992
59	65.9048	46.8337	45.5951	59	62.1257				40.9536	48.6943
41	43.9907	47.8494	45.9619	65	60.1157				31.9213	42.9093
64	63.9651	38.7871	40.3194	46	45.7793				57.1648	54.5295
39	44.5416	39.7399	41.9648	57	58.5083				62.553	54.2308
59	63.739	40.8323	45.2986	68	72.0598				63.8562	60.4186
60	57.5344	41.7577	43.1348	55	50.8465				59.1936	64.2183
43	47.9414	42.7844	43.6438	52	54.4498				58.1696	56.9464
60	61.707	43.8083	45.3209	45	44.6649				59.8151	54.7935
68	67.8883	44.8378	45.477	61	64.816				56.6993	52.4254
73	62.7241	45.8973	46.7664	40	38.1775				73.8715	71.3711
64	64.6406	46.9322	48.2303	67	66.9287				74.879	74.4938
55	52.2914	34.6037	33.593	51	49.2017				72.8694	71.6004
43	42.9336	35.7372	35.8872	42	46.6841				71.8564	65.2281
58	55.1461	55.1458	55.774	52	52.953				77.9373	71.7973
65	68.5955	58.2341	71.9474	66	66.073				75.9222	71.4277
54	64.4331	59.2498	68.1367	50	55.402				76.9215	71.1156
62	56.2789	60.6297	66.8075	73	72.3631				34.2238	50.2455
55	61.3346	61.7604	68.557	65	60.5971				64.6995	62.8836
61	56.4588	62.7981	70.4217	58	56.8331				63.4866	62.2487
62	67.7671	63.8111	72.1171	49	52.0236				52.2776	57.37
60	55.4573	65.3799	72.9094	40	48.069				51.2043	58.0569
69	70.6228	66.3983	71.7741	61	60.5761				49.7012	52.4783
35	36.3966	75.0883	70.7858	70	68.1754				53.2742	56.6914
75	63.703	76.0849	70.1959	69	68.2177				48.3022	55.3773
67	51.71	76.8214	69.4636	63	60.5297				64.4531	67.2941
61	59.6442	54.2012	74.4198	48	44.9831				57.9998	68.0907
42	47.4828	55.1978	73.0549	33	47.3108				61.3072	68.5366
57	58.1219	56.2519	73.9716	48	52.1605				63.2648	70.0106
63	56.3971	57.306	72.1692	80	73.6803				84.7464	74.5863
67	70.5676	58.3217	73.9439	43	45.8188				52.7403	51.7834
48	54.3835	59.3374	73.4418	64	58.8547				47.6505	48.9087
65	69.7254	60.3532	74.7658	60	51.1209				58.7062	49.4993
70	73.7655	61.3306	76.0834	66	67.3464				54.0134	49.6256
72	65.4988	63.4689	66.2756	73	65.1495				45.6957	42.9566
56	49.6435	64.4654	69.1803						44.1953	42.5076
55	51.7831	65.5003	70.8853						66.3997	58.5733
56	60.2655	66.5161	70.4581						60.3161	60.0564
40	45.5613	67.5318	70.3666						64.1656	63.1983
45	43.2838	68.5476	69.0834						55.5193	54.9654
55	53.3389	61.8508	60.9688						60.0423	55.7132
46	42.6319	62.8775	59.3371						54.4269	51.8191
66	70.3627	31.1567	40.7532						61.0526	55.7537
54	54.1157	35.1184	39.8297						56.6829	52.529
44	42.1468	36.1342	37.8654						58.7172	55.3955
58	54.4335	40.2765	44.0615						57.7096	54.8607
46	50.6834	41.3689	42.6825						62.7035	66.2054
81	75.6135	42.3272	44.0502						68.5654	66.8087
69	74.8584	43.3812	47.3204						65.1896	61.1628
56	50.7436	44.4162	47.2191						68.2533	65.649
65	64.4434	41.681	41.2828						69.7482	67.0547
73	70.6698	73.3306	65.6256						52.639	45.5617
57	54.676	73.3306	65.6257						53.7342	47.9975
50	43.6426	53.577	53.0594						54.8266	44.841
43	43.4729	54.6092	53.4845						57.0306	49.1444
53	55.7632	55.6249	52.9425						55.8862	44.7582
57	58.0242	56.9391	60.275						32.488	37.8094
62	61.1026	58.0041	56.3507						58.5228	49.8322
64	64.8294	40.7392	39.1162						33.1615	43.7572
87	75.4286	41.7714	45.3973						53.7917	59.6658
36	45.0612	43.269	44.2438						55.1497	60.3708
52	51.2924	67.4771	70.9634						73.6196	71.7123
35	40.4504	68.4928	68.5878						56.8581	54.4376
68	60.2031	69.5003	66.7866						75.684	71.01
47	45.4303	70.527	69.2479						74.6819	73.5744
60	70.6911	48.115	46.4566						61.2086	53.4148
52	61.3628	49.2649	50.8874						60.1108	54.8402
74	62.6323	50.319	51.3631						59.0676	55.8313
58	46.0665	38.8309	40.2586						62.709	56.0049
56	63.5721	39.896	48.1116						53.3618	49.0081
50	54.3098	40.9199	50.3753						57.3099	59.7494
47	46.6966	41.9466	50.8511						67.191	61.1554
48	51.9763	42.9624	49.304						85.6609	77.3437
56	52.399	43.9589	51.9153						82.6163	76.0809
44	49.9483	44.9747	50.2834						84.6506	77.4607
44	43.1278	45.9713	48.6556						81.6006	76.576
63	66.568	59.1157	58.9532						83.6266	74.9021
65	62.4937	60.1314	55.7309						80.5848	77.4873
56	47.4417	49.7714	50.7233						79.5827	74.2371
53	63.6761	50.8063	55.217						46.0872	50.5458
45	47.6163	61.3771	57.993						44.8469	46.3445
65	61.7275	62.3929	58.7305						47.2946	47.8283
62	56.9197	49.6099	50.6899						65.9699	64.5829
59	50.0508	50.6804	53.2613						66.9911	65.218
62	62.065	51.603	51.3086						43.1193	43.7782
69	76.4913	41.3881	41.2822						42.6566	52.4656
30	39.5734	42.308	41.8738						36.1568	43.1167
38	43.8244	43.332	45.2879						38.4813	44.5746
42	46.3793	44.3395	45.1061						62.2381	65.2351
49	44.3243	45.3744	44.1088						42.9961	41.0261
60	60.0436	46.6776	46.9225						41.9749	51.4549
49	55.1429	47.7043	50.4942						39.4505	60.331
48	52.9395	48.731	50.8389						46.8073	48.89
73	70.6269	49.7467	49.6287						71.1007	65.5056
72	62.8222	50.7433	51.8496						74.3397	69.4301
53	58.3464	49.1116	51.1974						73.2801	71.5362
58	57.3418	50.0342	51.7696						76.3411	71.7393
58	55.4742	51.0527	50.2547						75.3472	67.714
67	74.5536	52.0055	54.1191						77.3404	62.2902
67	70.6608	43.9671	50.8027						60.6474	56.3792
68	71.4656	44.9829	53.6308						58.5447	54.4251
61	73.0242	37.8289	43.4067						78.1481	70.3164
69	47.4419	38.8583	46.6673						79.3829	72.5993
67	48.218	39.9507	46.7832						68.7735	62.6804
63	66.3607	41.0459	50.0262						65.5838	62.8683
35	39.0513	40.5476	43.1135						67.7659	60.9804
44	48.7018	41.5606	49.5266						66.5914	60.8688
77	68.0114	43.3812	48.8319						69.9864	62.3727
57	58.4329	44.4928	45.4567						52.6363	46.2865
61	55.3053	43.9644	46.2706						53.6602	48.673
61	64.0056	45.2019	44.9074						55.7109	49.7614
54	50.2729	46.1574	49.0557						54.6952	49.2215
65	62.038	47.6441	46.5416						74.2164	65.5447
65	64.3864	48.6434	49.1162						77.8606	71.009
59	49.9967	49.7988	48.7636						47.207	45.118
35	38.7157	50.809	52.9062						43.8859	42.2351
50	54.9798	36.9446	44.4401						44.8852	39.9653
41	40.5878	37.9603	47.3627						48.2447	51.159
36	43.142	38.976	48.1283						49.4357	48.9815
46	43.4234	39.9918	48.2247						46.0434	46.452
37	41.4042	40.9555	49.1359						50.7635	54.1656
51	51.4603	41.9658	53.7229						52.8745	53.3028
43	42.16	42.7953	52.4421						54.1695	54.4264
36	32.8746	43.8111	52.6174						56.7021	58.8591
51	48.7582	44.8049	50.3626						51.793	58.1767
48	43.1322	45.7823	54.4387						48.1105	48.3916
38	42.1263	30.0205	32.743						55.0292	61.6875
52	50.2063	31.1841	32.8679						51.8012	50.5827
35	35.4769	87.6194	62.281						50.487	63.083
42	45.2001	87.6194	62.2831						52.8909	60.6785
52	48.8099	34.4914	36.1194						34.7878	37.2547
29	40.0679	35.4251	41.7288						59.878	63.4777
34	37.4685	36.8597	39.2643						60.8801	65.7716
40	46.5621	37.8563	42.0074						57.2305	63.5685
28	31.9152	38.8528	39.9124						58.6022	63.8233
75	66.5076	39.896	39.2335						60.7131	59.7289
62	57.47	43.6304	43.7334						54.9443	51.2348
73	71.0079	44.6434	42.7123						51.6862	49.459
58	56.3199	39.6988	50.8156						49.6821	50.0272
53	60.8109	39.6988	50.8092						53.9395	50.4486
48	46.3744	36.0246	42.4931						52.7266	50.5162
42	45.6673	60.9172	56.7367						50.6814	50.3541
52	60.2186	61.9302	63.6923						57.6329	56.175
67	67.8873	45.9439	49.4915						59.6398	56.2632
48	49.6738	47.0472	53.6052						58.635	56.3546
51	63.0372	48.0903	53.5027						61.4797	52.3967
47	44.9073	49.1745	57.5731						50.4405	46.0467
71	67.2214	50.1903	53.6603						54.2133	48.1906
79	76.9557	51.206	55.2089						57.455	65.2032
53	53.0202	52.2135	58.129						58.5145	61.9472
59	59.1856	53.2266	57.2893						55.2866	58.8113
61	63.7002	44.2601	38.5012						54.2598	60.7686
68	69.0984	46.1766	43.2147						62.5037	63.6481
52	59.2291	49.4812	48.231						61.0964	60.1697
47	54.1442	41.911	49.3456						59.9574	65.2745
63	66.8887	42.9541	46.8501						55.0018	61.7595
42	50.5849	41.6126	38.9287						56.6117	63.2048
81	71.8886	52.3833	50.7585						57.6247	63.6217
64	59.3093	53.399	53.3562						49.0441	53.2896
58	57.3096	54.5298	51.4629						54.5637	53.9471
77	68.8124	55.5838	52.3814						59.3359	61.6668
57	54.2785	46.3491	38.9192						41.1124	43.6774
73	75.8353	47.3457	42.4396						50.2214	51.0566
51	49.3478	48.3422	43.5592						47.2015	44.4492
50	49.7744	49.3963	43.3241						46.1994	48.1831
69	64.9484	50.5024	44.8931						49.2166	49.9001
42	45.9312	51.4853	45.8489						48.2091	43.8144
47	37.2189	52.501	46.1971						51.3412	49.5448
44	46.3761	53.5168	47.504						75.2651	66.8608
44	47.6567	54.5325	52.1814						78.0468	66.6677
52	53.7704	55.5674	55.1113						58.7746	57.339
59	60.168	56.564	52.6805						44.9482	51.0444
66	64.5675	59.4798	47.8363						40.0118	44.7952
69	67.7467	44.1095	53.0629						36.2088	42.8511
86	76.412	36.1862	36.4577						59.8835	51.8422
40	32.4394	60.6188	53.1354						61.915	50.7484
50	47.927	61.0267	49.3721						60.839	49.9669
59	55.4992	62.5927	54.3104						66.2354	54.7787
44	47.7662	51.3292	50.1829						74.8489	77.5816
64	59.3902	52.46	51.4057						73.8468	77.6233
41	47.3801	34.1766	39.8906						62.6269	61.5937
50	57.9383	34.9706	39.3107						60.6529	60.4485
47	50.1197	35.9288	40.3645						65.0828	60.1773
52	44.9322	36.7146	43.3923						69.8659	66.8964
54	51.2858	37.7139	41.9663						63.3278	61.3139
71	64.7627	38.768	43.8953						69.0555	60.3582
59	57.1254	39.822	46.0799						62.8432	55.921
44	53.1804	40.9336	44.9871						60.7323	58.2231
70	77.1002	41.9494	46.7559						61.7124	58.8597
50	49.0692	43.0582	48.7974						55.5686	53.6743
72	76.9829	44.0958	46.3667						82.7012	76.5632
60	69.835	54.9295	50.8121						81.513	76.2956
54	55.1159	55.9617	50.5102						78.5396	73.9595
40	40.1228	56.9747	53.1047						79.5444	75.9889
79	74.9994	37.0541	40.7061						45.8736	49.0322
45	46.5331	43.3265	36.6657						49.0003	50.1293
51	47.6	44.334	40.3907						47.2727	50.1124
63	66.4026	45.358	43.3208						40.8523	43.395
36	32.6051	46.3737	43.4907						44.1214	43.4486
42	42.5292	47.4634	42.6758						42.4732	42.167
68	64.3689	48.4572	42.2658						62.7556	54.2341
59	51.3287	49.6865	41.7019						70.7749	62.5474
56	54.0434	51.7372	47.3978						73.9262	68.4388
40	37.5511	33.1061	45.0143						72.9022	65.8635
57	57.2265	33.1061	45.0129						69.7099	64.075
51	52.924	34.642	43.0094						67.6126	64.8196
45	43.3506	35.7728	46.0717						68.6284	67.3216
54	54.8776	51.3648	51.4185						71.8865	64.132
46	57.2628	52.4736	56.2508						43.7435	47.8776
42	37.7944	53.4784	51.8193						45.5615	44.6032
64	67.4185	54.4942	55.0662						44.762	45.9658
56	58.2578	42.9897	39.7307						48.91	49.1254
54	57.5457	58.4969	64.0836						38.3827	46.2127
58	52.7694	59.5784	64.7919						35.0178	42.6233
57	52.2551	60.616	67.2993						72.393	73.7164
48	45.6578	61.7687	66.8942						71.3772	72.4489
40	41.6364	56.4545	54.4085						69.3649	72.1336
55	47.9108	57.4374	54.9168						70.367	74.6288
66	62.7314	58.4531	60.6693						73.3951	75.764
40	43.9072	39.603	52.1364						75.4074	75.3086
43	47.1483	40.553	51.2529						76.2535	76.1873
44	52.4526	41.5496	49.8306						74.4054	75.7815
63	58.7889	42.5654	52.212						87.0463	76.9802
63	57.8288	43.7235	56.29						88.2345	76.4531
49	48.9827	44.8268	55.0474						84.8696	76.96
52	48.183	45.8398	58.3614						54.6431	54.8565
37	41.325	46.8474	61.4252						53.2057	56.8192
49	52.6431	47.8412	57.8567						55.6425	53.7095
47	44.7801	48.9117	61.8201						52.1681	55.1224
55	59.1828	50.0233	58.4578						51.1551	51.7124
45	50.2237	36.1123	31.3521						61.5673	60.2298
42	42.9473	38.4997	34.9039						56.6199	53.337
37	35.6677	40.6379	33.0848						66.4216	66.3603
42	41.7135	52.2382	53.0667						74.367	58.215
34	38.9441	52.2382	53.057						73.0419	67.9027
32	38.2373	54.3299	54.2206						75.4896	58.1479
48	44.2474	69.2183	64.8042						71.9823	56.8111
74	71.6423	43.4114	48.1225						70.9364	55.6887
40	36.2693	47.0335	48.5824						69.8823	55.367
45	44.9261	38.4914	41.9961						74.2137	67.9432
53	52.4793	52.0192	55.5269						51.7245	57.6045
51	48.8227	74.3929	67.9101						54.0189	57.7551
50	49.0071	35.0773	33.4765						48.335	47.8337
39	40.5454	47.1075	46.8795						52.8361	53.9076
60	56.6248	48.0657	45.4516						50.6896	50.899
53	67.2127	48.9966	48.5201						50.2433	48.9867
45	44.5418	49.9959	49.6114						53.3892	52.8832
46	40.5589	51.0445	50.0584						52.3543	52.0257
51	54.9975	52.0465	51.0228						28.1156	35.3024
49	52.6275	31.8275	32.6114						34.2293	41.4158
44	40.9781	32.9172	35.7272						42.7333	40.3837
42	41.6506	34.0041	39.187						41.6463	40.72
50	50.1645	35.0582	39.5147						72.5764	72.4333
52	49.8679	36.0383	43.7971						71.5059	66.1094
37	38.3541	37.0349	45.4482						73.5758	72.406
57	60.993	38.8446	43.5343						70.5832	72.7496
47	46.2391	33.5003	40.9985						76.5683	71.8731
35	38.8045	54.1602	46.7994						44.7922	42.9027
63	67.3584	55.1403	50.4299						46.2734	47.6574
44	40.0177	56.6708	52.8477						52.0586	51.8632
53	47.4282	53.9165	44.1186						57.5234	54.7177
65	58.7607	53.9165	44.1212						40.6853	43.481
37	45.3071	54.9432	45.4655						59.9273	56.7705
46	40.8846	36.7912	42.6442						55.9929	57.4584
34	39.241	37.7687	40.6495						58.0354	60.7172
51	51.7084	38.7324	42.0699						52.973	55.4493
48	45.7986	39.6523	36.0712						53.986	52.818
51	58.8889	40.7337	39.6753						51.8204	56.1479
31	35.0414	41.7112	40.9083						57.0169	57.7422
34	38.0532	42.7351	39.4007						54.9881	57.2952
32	35.0667	43.6851	41.7919						74.2849	68.3966
48	48.6446	44.7283	42.801						72.727	69.8281
43	49.5422	45.6673	40.9545						41.2438	38.873
64	55.9356	28.5092	41.4408						40.2418	41.7637
45	46.1283	29.525	42.311						61.1457	66.0528
65	55.8274	30.5407	38.3505						66.3094	70.5013
45	43.86	54.089	57.9758						67.4347	67.6525
59	54.3479	55.1047	56.3784						63.3114	67.3842
47	42.4098	57.0869	61.9236						62.3011	61.8015
38	42.5568	58.0753	59.7172						64.5078	69.806
48	46.214	53.076	57.8137						55.8588	53.5154
30	33.3621	54.0589	57.2944						49.8025	47.8744
57	56.6795	55.0773	59.9736						53.4166	50.5345
77	68.0367	36.5257	39.8117						53.5398	54.9483
70	75.278	36.5257	39.8202						42.046	39.8487
53	56.3534	32.9993	34.4966						66.8159	65.8226
46	45.3065	33.9795	37.5968						49.2659	50.7198
47	47.2225	35.0719	38.4849						45.2822	54.7105
54	47.8101	67.4743	65.3155						52.5295	46.1404
18	33.6068	41.6838	46.5486						53.8136	44.3929
53	49.2466	42.6804	45.0595						70.3177	60.0717
30	38.6938	43.6961	47.1434						73.3321	66.7981
53	45.5997	44.7064	48.8149						71.3225	64.6466
43	45.8365	60.8159	60.9535						72.33	61.1683
62	63.7042	38.7926	39.2536						75.402	63.5808
42	50.0434	40.0849	41.2588						74.3397	54.7141
42	34.6761	41.0732	42.4648						50.3309	51.2611
47	45.4265	42.078	43.9415						42.6949	65.0199
31	36.5862	43.1513	37.9575						41.4136	64.4323
60	50.5935	44.3012	45.727						40.2472	62.9481
65	65.4118	45.4045	49.4308						64.0944	59.6607
64	56.0411	46.4969	49.528						65.2662	62.3936
56	52.6002	47.551	49.3803						66.4873	58.9106
53	52.6829	52.9199	56.4438						68.0452	67.7024
63	64.7785	78.7707	64.2706						61.8521	56.2608
40	50.5333	79.718	70.0747						62.9226	60.4708
31	33.5926	82.078	70.2307						60.9869	55.5232
45	32.1422	38.2313	44.4111						40.6962	51.6236
62	61.4972	39.2772	41.1773						64.1464	56.5271
46	44.7334	40.2628	43.633						63.1444	54.5436
43	48.3864	41.2594	45.7013						60.0971	51.3242
30	35.8458	42.256	48.3191						62.1368	52.1312
67	64.1029	42.6858	44.8071						58.0847	52.9247
42	40.7627	43.666	44.9034						61.1347	60.5552
35	40.3349	44.6927	44.2168						59.084	51.0277
59	62.1257	45.7084	46.8357						40.688	44.9409
50	53.6799	34.5489	39.8014						47.1632	42.2153
65	60.1157	35.6988	40.5435						49.4439	48.1131
47	55.5095	36.5749	41.8362						45.9448	43.3361
44	45.0473	38.6064	43.0015						48.4445	46.7367
51	48.2607	39.6632	44.6917						87.7472	67.3066
43	39.9467	40.6543	45.3139						89	71.4388
18	30.6037	41.6756	45.9151						88.9929	65.2836
34	37.0505	42.7077	49.5448						89	67.0566
51	50.7907	47.3429	39.1698						89	62.7057
46	45.7793	38.883	36.7345						44.3952	44.0307
39	40.2938	39.8768	39.3381						58.52	59.0702
53	53.4181	41.0294	39.4517						59.8041	62.2114
51	45.1062	42.0452	39.3223						65.6222	67.4199
39	40.4258	43.0992	40.6234						42.4348	48.3633
42	48.041	45.8125	47.4108						59.158	58.111
42	41.1588	46.7899	49.7388						84.6095	76.2049
45	45.5475	47.729	52.0975						81.617	77.2377
56	54.9919	48.7255	53.4302						82.6355	76.6616
57	55.95	49.7194	52.4669						83.5828	75.5616
37	41.9431	50.6968	58.77						54.9142	54.8847
30	32.573	26.5325	29.7368						68.5024	70.4707
49	47.8207	31.9589	33.5185						69.5045	70.7073
52	50.5611	49.347	52.0021						67.4347	69.1041
45	39.4295	51.7153	53.5886						41.0768	40.7963
47	49.3269	30.5161	41.1604						40.0282	38.9954
36	40.0243	44.5859	44.9438						45.9804	48.5645
26	29.5069	45.5907	45.8849						61.2661	62.5733
39	43.5303	46.5982	47.5605						66.0575	68.3886
45	40.2523	47.6331	47.5666						64.0369	65.3318
57	58.5083	48.6954	51.4569						62.5119	63.0597
50	48.6289	49.7495	47.036						65.0472	66.0572
68	72.0598	30.0452	32.1081						67.2868	72.3458
35	41.1564	31.3484	35.053						68.2889	71.5098
52	47.4044	36.2245	35.0032						39.4505	44.3064
55	50.8465	37.7084	35.3984						38.087	47.7517
70	64.7066	38.705	41.3808						48.9401	56.055
52	54.4498	39.7207	40.3162						47.8833	58.7713
53	42.4272	41.6482	38.8441						50.0654	56.9447
45	44.6649	42.6448	38.0903						44.7648	53.0481
61	64.816	43.6605	45.0461						46.8511	54.1659
42	43.2331	44.8186	44.2449						43.76	55.0811
41	42.5426	57.7659	60.6651						45.8326	48.5229
58	58.9484	31.5017	33.853						75.569	69.2394
47	43.8862	32.4791	33.8063						36.6387	44.4074
50	39.35	34.2888	38.8005						57.559	56.6801
58	50.8054	65.6701	58.691						54.4104	48.7046
40	38.1775	53.0924	52.5667						52.4035	51.4144
52	50.7268	54.0753	52.1347						53.4083	52.1967
35	44.3144	55.091	53.2589						58.6323	60.7935
67	66.9287	56.1068	58.9656						55.4235	54.2038
40	44.0489	57.18	57.946						56.4611	53.0071
51	49.2017	58.2149	61.8429						66.334	67.2607
65	62.3334	52.0329	43.2696						48.9839	45.3888
42	46.6841	52.9637	49.5994						46.643	42.0248
36	39.9403	53.9822	55.5174						47.9052	41.0771
52	52.953	49.2457	47.5974						49.9942	46.7439
48	43.2641	50.2998	46.4928						58.0272	60.8401
66	66.073	51.3977	50.847						55.9327	56.6443
47	45.828	37.9466	38.829						53.7123	52.431
54	54.0081	39.9589	41.7071						57.0936	53.5572
59	54.4481	39.0226	35.4759						41.1151	46.8923
50	55.402	41.013	38.5839						40.0008	51.2856
73	72.3631	42.0151	37.564						78.671	77.7709
65	60.5971	43.0308	41.6631						75.1172	77.4177
58	56.8331	44.0274	43.5617						76.1001	78.3488
32	32.1293	44.9473	45.0147						81.2501	78.2427
52	49.1194	52.6489	50.7552						77.1679	77.0487
35	32.4581	53.9028	55.3881						79.6977	78.6539
41	40.802	29.2923	32.3505						31.2724	40.8515
45	48.4839	30.3025	35.4997						41.5779	47.3331
29	32.8481	31.0746	37.2758						75.8318	63.0808
35	39.6842	32.0137	35.1129						60.4886	56.7849
35	33.982	33.0294	34.616						61.7069	59.4277
49	52.0236	34.2094	36.2791						59.3113	62.61
40	40.0163	30.7406	36.5876						51.0455	45.1325
40	48.069	61.4401	59.0376						52.0805	45.793
37	49.266	46.5955	54.3839						53.2988	46.6534
60	51.2331	47.5866	56.1249						55.9245	58.2912
37	35.3131	48.5257	58.2396						46.3007	44.5394
37	37.3686	49.5606	57.0305						40.6059	35.987
25	32.28	50.6174	51.9461						42.8318	37.4166
40	36.8153	45.7057	48.2341						43.7873	38.6685
44	42.2802	48.5941	48.9442						41.838	37.3046
34	39.7982	38.8611	40.2697						56.4885	55.8479
45	37.12	42.8665	44.4105						41.942	51.0912
48	43.4596	49.128	47.4735						43.185	47.8161
71	61.7	50.1246	39.3358						56.086	60.3436
44	46.1661	51.1513	46.9509						57.4659	57.7969
53	53.8888	51.5838	48.9116						58.75	59.3006
51	52.1815	52.6188	48.7308						45.515	45.9991
50	45.3217	53.4812	49.0103						68.0096	63.4986
40	42.594	54.486	52.7658						70.1616	66.6265
51	46.2973	55.54	54.2831						66.95	65.0189
45	43.4643	31.7864	33.1393						69.0199	67.3459
43	36.2383	32.9473	33.1028						51.5849	54.1483
34	42.0367	34.9788	35.6687						50.5007	56.2572
61	60.5761	35.9945	35.8999						41.7394	47.1302
70	68.1754	37.0294	42.8754						43.2124	44.6366
45	38.7212	38.026	41.3166						44.7237	47.116
69	68.2177	39.3977	38.3446						30.9712	44.3549
18	32.6717	40.4134	39.182						31.475	41.4079
18	37.8158	41.4292	41.4364						62.1532	66.2759
45	49.5433	42.4641	44.3845						58.123	63.3334
52	51.0623	48.7365	47.9123						64.2422	66.5351
44	46.5011	56.8433	46.8306						63.1882	64.9206
45	43.1202	56.8433	46.804						60.1409	62.8274
56	57.998	54.434	51.5507						61.1457	61.9213
32	33.4445	55.3703	52.6364						59.1251	61.6363
63	60.5297	56.3477	57.2041						43.5656	53.837
61	56.1393	68.3669	62.7388						42.5525	53.3035
40	40.6017	69.3635	65.0648						58.5228	64.103
48	44.9831	52.1287	49.2596						56.8444	56.2673
52	49.299	34.1684	39.8498						72.8146	74.8437
33	47.3108	35.7728	35.7277						69.6606	67.8417
49	42.1676	36.6981	39.8765						49.4767	49.1316
39	39.7336	66.5982	59.1839						47.3247	52.1826
51	45.0447	67.6359	63.123						61.5043	61.2993
48	52.1605	68.627	62.4903						60.171	62.7439
41	42.8747	45.755	46.4355						61.5043	61.5825
52	53.2627	46.8419	47.5374						62.8185	68.4106
43	42.3628	48.3778	49.1461						54.2297	51.6526
47	42.3984	49.399	52.5264						55.3002	52.9985
80	73.6803	50.3546	51.4236						56.5241	50.988
43	45.8188	51.4415	57.6689						40.2664	39.9709
46	41.8853	52.4956	53.7141						44.9619	47.1535
64	58.8547	42.7652	39.5241						46.8648	45.7422
60	51.1209	43.7372	38.2549						43.7737	44.3249
49	48.451	44.7529	38.4315						42.7634	45.6951
45	42.4852	45.347	39.6696						53.6986	57.2997
36	40.1852	46.2943	40.528						54.8923	54.553
66	67.3464	47.321	44.3693						56.0614	58.4396
18	33.8568	48.2765	45.4205						48.8196	53.4182
73	65.1495	58.6475	65.1782						45.5506	45.5656
24	32.0493	59.655	66.819						52.1352	56.8208
41	36.8435	60.6708	62.5388						56.6007	57.1306
61	56.5357	61.7577	66.5114						58.5529	57.4836
50	51.2715	62.7734	69.0737						39.8201	40.7895
34	36.3532	63.1485	64.4924						51.2345	46.3306
63	55.838	64.1424	67.6585						49.912	46.7478
29	30.4036	47.7919	45.6754						62.26	57.6551
44	39.163	48.7885	49.6072						63.2593	56.7637
36	32.4671	49.8042	46.9786						50.7225	52.8889
53	43.0314	51.8932	51.0794						73.9591	77.4113
48	40.051	53.9822	50.2154						72.9515	76.3741
53	52.8986	55.9973	54.3188						75.9742	77.1948
62	56.5443	57.9904	57.3805						74.9612	77.3158
60	57.4201	76.1369	69.9182						76.9763	76.3057
39	40.5651	75.3867	66.4828						77.9838	76.5963
48	51.6835	76.2053	67.1087						79.005	77.3878
44	41.2494	77.2238	66.907						65.7426	51.3451
43	45.2142	78.2396	69.4041						44.9674	42.5771
44	40.2265	24.9856	29.135						56.212	57.4801
49.9521	47.1988	26.7652	32.0315						54.5692	57.1364
51.1403	52.8404	28.1013	30.7959						57.34	58.1698
53.1335	52.0908	29.1061	29.9824						61.2607	56.4391
52.1697	52.1661	30.1218	30.6588						45.2247	47.9768
54.13	51.3068	31.2827	32.4616						46.2569	44.5236
55.1458	52.5971	32.2984	31.4008						82.8436	76.0169
30.9979	31.7859	33.2923	33.4623						64.3764	69.1067
33.1499	36.9158	34.4914	32.4716						62.364	63.6514
34.0397	38.3444	44.7118	43.9486						65.3812	69.8425
35.3265	39.3716	55.8987	57.171						63.3661	65.1784
36.4052	42.1149	56.9008	59.2895						40.6497	44.9115
38.256	45.5119	58.3737	60.2563						42.224	43.2076
56.9008	61.0064	58.976	58.8563						41.085	44.2702
55.9973	60.8178	59.9918	61.193						45.3945	44.5448
58.1711	66.5592	60.7967	64.9957						43.0043	41.44
59.1869	67.771	62.089	68.4092						46.9551	46.7703
60.1917	64.6035	63.1294	67.5579						44.4143	45.0065
61.2266	64.6943	29.1773	30.3861						34.4922	45.1542
62.2533	66.186	30.3956	34.6878						58.1614	59.8328
60.3559	65.624	68.0137	64.2965						55.073	62.0099
61.295	64.4872	72.1916	67.7189						59.1744	61.5243
62.2861	65.4808	74.2532	65.005						60.2504	63.2558
63.2498	66.6529	44.5749	44.5066						56.0723	59.9875
65.0294	67.492	45.5715	45.1388						57.1565	60.9873
66.0999	66.2973	39.3183	40.5138						61.2634	62.6003
67.0554	64.1636	69.3936	68.5621						44.491	43.2191
68.0739	63.9739	70.4066	71.0923						46.5033	46.5144
69.0732	67.6615	43.039	42.6349						47.5109	44.4142
45.8125	39.5765	44.2519	43.3197						42.7469	44.0281
46.9158	42.6955	45.3388	43.9559						40.7264	56.0524
47.9316	43.9506	46.6612	43.3782						60.0231	65.0035
48.9665	44.5837	47.7563	46.3056						85.6965	73.9765
49.9822	43.5976	48.8816	44.9014						89	74.5591
51.0308	49.1822	49.8617	45.5372						87.7034	71.5138
73.6838	70.4844	50.9049	47.9245						88.6616	71.9819
56.1478	53.6245	51.9398	51.2124						86.6986	74.8435
57.2101	50.148	61.9658	59.2447						59.9328	65.3944
58.245	51.7481	63.0198	60.3719						58.9335	60.7514
59.3073	55.1109	52.8679	50.9436						35.6311	46.472
60.2464	52.7949	54.0205	50.2049						38.1281	48.7802
71.1239	72.6998	56.4736	54.9556						65.0581	65.3302
73.0212	74.2936	80.4025	64.7257						69.8495	68.2881
50.1766	47.642	30.423	31.043						46.016	48.4488
45.6454	48.4363	34.2368	31.7523						55.7931	67.6395
46.7543	46.9191	35.5044	32.975						54.6431	66.8395
47.8056	48.4892	38.9131	36.184						53.0442	50.3728
55.3511	58.5988	38.0725	45.5517						30.1635	41.8326
56.5777	60.9266	39.4141	41.7974						46.027	54.4598
57.8398	63.3253	39.4141	41.8217						74.5258	58.8351
58.8583	62.5422	43.8083	45.552						35.4614	46.6593
59.6112	66.1191	44.8816	46.0519						70.9693	73.5292
60.6242	66.1012	45.8782	45.9556						73.8468	70.9186
61.6756	64.2994	46.9706	49.1826						43.5136	47.5349
62.6968	65.4823	47.9863	45.841						64.4585	53.6843
45.7029	48.8967	49.0021	45.9559						68.8447	63.1705
48.501	51.0334	50.0178	49.3873						65.5318	55.6287
50.8227	53.9918	51.0719	50.4983						63.2128	62.1622
51.9836	53.3111	52.0684	48.8309						66.7064	58.731
53.2567	57.0167	54.1109	49.6941						67.7413	55.9798
54.3984	60.3591	57.8344	60.0428						64.475	58.6039
55.4524	55.5593	58.9076	61.9681						68.5654	73.457
58.3655	59.8602	59.9233	65.012						60.0478	55.892
59.4387	66.2483	39.1129	35.8083						58.7719	55.5723
60.5914	60.308	40.1287	36.5836						57.7671	56.6919
64.1177	61.0401	54.935	53.0207						55.7027	52.4203
58.1437	59.1236	62.6667	57.0917						62.8267	55.0157
59.1595	58.6668	63.6742	54.6088						56.7185	52.7517
60.1971	63.4801	64.6954	57.2144						43.634	48.2047
55.0363	54.8388	65.8727	64.2219						62.6488	59.31
56.0684	59.1786	66.9076	61.822						45.7176	43.4271
57.8453	58.2841	58.5407	64.5773						46.7224	43.2091
59.8001	62.1292	59.2717	62.9925						44.7182	43.157
58.2888	60.4031	67.2361	57.9398						62.5365	65.9607
59.8029	58.839	68.3504	64.4838						68.215	63.4342
61.4675	64.8597	55.0472	53.4894						64.3435	66.9057
69.8891	59.2826	56.0411	54.8181						89	74.3319
70.9733	61.1437	62.4942	63.0822						35.1109	42.5091
72.9856	66.5403	63.4716	65.8802						64.5845	59.6603
57.1253	53.4351	64.512	59.8907						63.3908	57.7021
59.1376	54.4016	59.0637	57.5273						81.9127	66.0102
60.783	53.8634	60.0493	60.7479						80.9134	68.7197
62.7461	57.9395	57.4127	59.2866						56.7787	52.9065
63.781	59.6089	58.4887	59.1213						36.1048	47.7004
58.6557	53.9718	32.4079	39.6773						61.7946	53.7756
59.6742	57.8719	33.41	41.7127						56.8116	55.2358
64.564	59.8049	35.384	40.7213						55.6562	51.1037
65.6071	59.5296	36.6516	37.4348						58.4872	55.2876
66.4285	58.8193	54.5544	56.3883						62.6488	59.0996
67.4606	62.0971	55.5702	53.3065						63.6645	57.1155
68.4408	63.2551	55.885	56.4277						61.6193	60.6116
69.6646	63.4763	56.9008	57.3354						64.6748	58.1244
70.6776	62.7142	56.334	49.6623						59.5029	55.6992
71.6961	62.104	57.3881	53.8336						60.5379	55.7977
72.7283	64.1498	58.3655	52.6529						62.49	59.6523
70.3518	64.3347	66.2012	63.9962						63.4948	60.3635
71.4825	61.9917	67.217	66.6299						58.4899	52.0022
50.1711	47.205	37.4976	44.8802						60.505	61.7774
51.1403	48.2145	38.3217	44.3091						59.4892	55.2713
52.178	49.8791	39.6058	45.5718						61.5208	56.5057
53.1526	52.7653	40.616	45.5388						64.3353	63.3709
53.9028	57.7151	41.6372	43.9452						85.0832	77.0375
55.2005	54.1868	42.6146	47.3224						84.0784	76.5877
45.3771	51.3575	43.551	48.6621						81.0448	73.4556
46.3874	53.8539	44.5996	50.1233						80.0318	72.5626
48.4572	56.7854	45.7084	50.6567						79.0297	72.4187
50.4805	57.7002	38.4641	47.2355						83.0763	71.2766
52.4517	49.6957	39.8549	43.1009						82.0551	74.4895
53.3087	52.0421	40.8624	44.2691						54.8129	61.4864
54.3244	53.7719	41.8782	45.4831						58.761	61.3058
55.3402	53.6157	42.8747	43.9762						55.9847	62.6078
48.2574	45.9128	44.8898	47.4801						60.7459	62.251
49.3881	48.8393	39.5729	39.4245						57.7644	63.4303
50.2122	47.8895	50.1054	43.9854						44.491	49.5634
51.6167	46.9351	41.5578	45.6782						89	77.6011
57.1855	47.1303	42.4668	47.1846						62.271	65.4218
58.2286	52.105	43.4634	45.2379						50.2734	51.1931
74.1081	66.7566	44.1725	44.0479						73.5347	72.3808
57.4511	58.5735	45.2238	47.7865						62.6953	62.5135
58.4285	60.1735	45.2238	47.7879						70.3615	67.6402
61.3854	62.105	46.7406	47.0149						73.4854	65.9169
62.4011	60.4912	47.7372	49.2257						71.432	68.8489
63.4743	63.9639	50.1793	61.0792						69.2472	67.5241
64.5092	60.199	72.293	65.8769						63.7303	56.1511
66.6639	64.3489	49.3854	54.1287						48.387	52.4809
65.4976	63.1921	27.655	30.9251						47.1057	51.7307
54.924	55.6205	28.575	30.7353						43.2617	48.3861
55.8658	58.7913	29.3607	30.3618						46.1064	51.7263
56.9446	57.8723	30.36	31.1158						45.0961	51.7851
57.9904	57.6828	31.3511	32.1314						49.3891	49.7496
59.0062	61.5858	32.4052	37.4852						64.0479	55.6996
60.0986	60.1161	33.5743	37.8167						63.0184	55.9017
54.2478	56.5306	35.3237	37.6084						62.1669	62.4218
55.2635	55.9137	36.3915	40.2554						39.0398	43.617
56.1697	57.863	37.3963	44.8111						40.7839	40.0177
56.9144	58.5802	39.4661	42.1868						54.6431	64.0158
57.9384	64.3736	40.553	39.5941						62.1477	60.3901
46.2533	42.2126	41.6263	38.6661						58.1422	56.6013
47.3511	46.5564	43.6085	39.7268						45.745	43.4007
48.5777	50.4086	45.64	44.9135						57.0388	61.0689
49.8508	49.3092	25.8864	34.2161						58.0436	58.4211
51.3895	61.583	26.8255	35.3488						68.6119	60.6852
52.4435	56.7837	27.8412	36.0242						66.449	64.4134
53.3826	58.0162	28.898	36.6695						65.4469	61.963
60.9227	61.6054	29.8891	32.9505						67.5058	61.9518
61.4127	63.7694	31.384	35.4516						70.3341	56.297
63.8741	64.8909	32.9856	37.6949						44.3021	54.4415
56.742	59.7441	34.6831	40.5979						51.7848	54.8841
57.744	61.5023	35.6961	39.1439						52.8389	50.8855
52.5695	52.6217	50.6174	53.6797						53.9559	50.7045
54.5982	50.6622	51.5373	56.8545						57.3482	48.0937
56.2628	53.6957	52.3806	59.732						56.1736	49.9252
57.4346	56.9407	50.2149	54.1053						54.9498	56.3986
58.6585	55.9639	36.6407	46.3736						56.5925	55.2957
60.6763	56.7135	30.2177	31.3316						51.2591	55.3179
30.423	29.811	31.0034	36.238						57.8766	54.9088
32.1834	32.345	32.4025	30.2946						54.7335	62.3642
33.2375	36.7624	28.8706	33.9047						52.3132	55.1929
34.987	38.1437	30.9979	32.8358						53.3481	55.6441
53.4538	59.8277	33.4127	33.2087						52.7896	59.4459
54.2752	57.7753	32.0329	33.4742						40.4444	38.0953
55.2142	55.66	27.7043	30.7014						42.4923	38.8284
56.2491	62.538	28.8761	30.8662						41.9091	42.7718
57.2841	64.3737	29.8946	33.1738						43.5765	44.4094
58.3381	61.846	30.5736	29.5367						84.8614	76.4219
59.3539	60.5014	30.5736	29.554						54.5063	51.8432
60.3094	59.5727	40.4846	45.7435						53.4631	53.2877
61.3279	61.635	42.527	46.6294						42.1994	45.852
62.3244	63.1834	43.5017	42.3647						50.5253	49.739
63.3265	63.7057	44.5284	46.7448						65.5428	64.1852
67.9069	64.5171	45.5551	47.8457						66.5969	67.7301
68.7912	69.0608	46.6174	48.3497						69.9727	72.0247
69.8316	66.9183	47.8056	54.0178						67.7057	68.7246
70.8008	68.1392	48.8405	51.6257						64.4832	66.279
66.1602	55.2247	49.8316	50.9547						68.9597	69.9411
67.3101	55.4436	25.6071	29.4324						66.6626	62.1605
68.3258	56.2095	26.6612	29.8713						40.7072	43.9916
69.3607	55.1243	30.8063	34.5871						54.0353	49.4587
70.3765	57.3378	31.9918	35.4449						58.2818	51.8538
48.4819	57.0414	34.0068	33.2398						62.4544	63.4007
34.9952	35.3224	41.1745	42.8391						63.6344	61.2204
36.0082	35.5323	42.1492	44.8748						64.9568	52.1888
37.117	34.0495	43.2033	49.9441						61.4496	60.3314
38.193	37.2886	23.5209	31.9792						60.442	54.4537
39.2033	39.0264	24.6324	34.0531						51.6972	49.1212
40.2163	39.9827	25.6673	35.3418						58.8842	55.0206
41.347	39.7462	26.7406	31.9241						57.6932	53.098
42.4504	39.6636	27.7563	37.163						76.8503	68.3598
75.5948	59.219	28.7639	36.1015						74.4081	67.7293
76.6407	62.8358	29.7604	36.9787						51.8779	47.0212
60.9911	55.1591	31.8193	40.9032						71.6921	61.1936
62.0205	54.9497	71.6988	70.0464						74.0166	64.7729
63.1184	56.9086	38.6037	37.742						52.5267	52.7456
64.2081	57.0957	41.4209	39.3966						51.2043	59.2335
65.2211	57.2586	42.4257	40.2206						66.8652	67.3902
66.3518	59.5557	36.9719	41.5463						62.7255	68.4428
67.3675	58.0397	38.2752	39.4413						60.6884	62.5246
68.3833	60.6846	39.3101	41.7685						61.6905	67.3882
51.0637	51.206	41.3963	43.2128						65.7892	68.3399
52.0411	45.3109	40.4408	45.7478						63.7275	67.9254
53.0376	53.3624	42.3929	48.7532						64.7734	68.5343
72.3121	61.2426	43.5181	45.6856						58.7089	73.4817
73.2266	61.1273	45.1691	45.1284						60.0149	55.1635
74.245	61.0843	52.3477	51.7527						63.1882	56.1379
75.2663	62.9653	56.3806	58.3541						34.9275	41.184
76.2765	63.7854	58.3573	55.3956						66.3285	69.8032
43.833	42.0123	60.3422	58.9156						68.7023	67.7787
44.1424	38.7404	61.7112	61.7888						69.7181	68.7498
45.1581	43.2479	62.7598	61.6423						63.1005	57.8236
58.6064	63.288	71.0773	68.3528						61.5481	59.441
59.6085	68.0112	73.0979	71.9859						60.0368	55.9824
60.6571	64.2696	75.1102	70.0782						66.8706	67.7077
61.6537	68.0254	77.1225	73.4947						64.7953	60.3671
62.653	68.555	79.1348	72.6017						65.8521	68.3597
63.655	69.2146	28.0411	31.1129						69.9015	70.1393
64.6325	72.7771	43.1869	45.1077						71.1883	71.2582
66.5791	69.9652	33.3662	36.7574						68.5545	69.8601
68.5585	71.6841	34.4257	37.7578						70.5038	69.1836
64.5448	56.4158	42.0506	38.0897						64.4503	67.8293
66.7269	53.0433	43.2882	47.5312						69.5018	67.9263
68.742	52.3182	44.167	46.8469						71.8619	68.9378
70.7543	57.5287	45.4346	45.3452						67.4921	68.7613
63.1184	65.5024	46.9925	48.8057						65.4634	66.7719
66.1985	53.7552	48.0465	48.6361						66.4736	66.9613
67.1978	59.094	49.0431	47.9259						68.4942	70.1874
42.6721	40.9488	50.6146	50.8501						71.3334	72.1472
43.7098	42.9474	51.6058	54.2556						70.2985	70.0535
44.8268	41.5773	46.5791	43.0735						69.2937	68.0601
45.9329	41.9901	45.9685	45.7031						67.2567	65.2712
46.9268	43.2996	66.7351	69.6559						68.2724	71.4013
53.2047	54.2342	68.7721	70.6133						73.6524	71.8789
54.2204	53.6648	70.8008	67.9547						72.4505	67.6202
55.2444	55.426	29.2704	32.757						53.8382	68.1154
56.2601	54.6797	30.3491	35.9965						48.6992	45.4535
45.7632	39.7604	37.3142	36.4811						51.1605	47.1732
47.0226	42.5937	39.7618	42.1013						47.7573	46.6283
78.5791	69.0003	40.7666	42.4571						46.7552	45.0039
59.9535	49.9834	54.9514	42.9903						45.5095	43.8201
61.0404	49.8815	56.0055	48.3133						44.4992	43.8481
62.1081	51.3688	57.0349	49.2282						61.5399	61.7181
63.0664	49.923	58.0315	53.3573						67.5852	62.4285
64.0849	52.3133	59.0253	54.4976						66.5695	58.6258
65.0979	53.5208	59.9288	53.696						62.5475	60.336
67.2635	57.4555	61.796	47.9247						68.8365	61.4372
64.6872	55.5753	41.3498	42.998						64.5626	58.7711
51.0089	54.419	55.8193	54.1264						63.5496	59.0371
52.0219	56.7343	58.026	53.3637						65.5619	60.6617
53.0897	53.9771	59.2663	52.8003						68.434	65.8367
53.9603	55.3129	60.3176	55.3051						65.31	64.7864
60.5886	60.8191	34.9815	33.3984						66.4928	63.9842
62.5818	60.3709	35.9261	35.6683						62.6597	62.5052
64.6133	64.7855	37.0486	38.4887						60.6255	61.8226
29.6345	32.5137	38.0068	37.6503						59.4098	56.8825
30.6311	34.1337	38.9322	41.9629						38.1117	57.0614
31.8001	36.5711	65.9302	60.5068						82.348	72.699
32.8925	37.7726	66.924	64.9401						81.3432	71.305
33.9083	39.1558	67.885	66.4722						84.8067	70.8853
34.9432	37.8707	59.321	59.1051						78.3041	71.5579
36.0493	37.6097	60.2683	63.8789						80.3357	72.3705
37.2238	39.2469	62.0096	59.8149						77.2966	67.4555
39.5893	42.0798	63.0253	61.729						83.3638	71.8299
58.1437	60.1514	64.0383	65.6456						79.3062	71.4208
59.1677	62.5833	65.0732	62.459						76.7079	60.4722
60.178	62.7076	66.1273	67.4004						78.7395	63.4178
61.2402	58.9984	37.6345	43.0117						81.8114	67.6102
62.1191	57.5416	33.0924	42.9772						75.6894	60.856
64.1834	63.1394	34.8966	42.1182						74.6792	61.8288
45.5688	42.2246	36.0548	42.4387						80.7546	61.0594
46.037	41.9229	37.0459	40.7509						79.7525	60.1398
47.2936	40.7381	38.0972	42.803						77.721	59.6409
48.3285	42.0413	39.3648	44.5128						46.4678	48.5174
49.8426	40.8016	40.5175	47.3639						56.0778	53.5123
52.282	44.6455	41.6783	47.3517						58.9444	55.0306
53.8125	44.4303	37.2704	41.3148						57.4386	52.8774
31.2882	37.2936	38.078	42.0325						60.5433	55.4627
32.2574	41.8268	38.9952	41.3391						61.6905	59.4354
33.2923	41.069	40.0657	45.1933						70.69	70.2382
34.308	41.6587	41.1417	41.6704						67.3607	67.2832
35.3429	42.5728	43.0363	40.8396						68.382	68.9229
36.4873	42.4902	44.0794	46.9582						66.3285	66.3696
37.5195	45.7608	50.0972	45.1097						78.5533	69.208
38.5544	43.6226	66.5599	60.1834						77.5047	70.2642
39.5893	46.9832	51.7344	53.0315						79.5554	74.2112
40.5722	42.4741	52.7118	47.3966						80.5657	70.0133
51.6222	57.4831	53.7303	53.7526						55.6014	58.9825
67.1403	67.6292	54.8036	49.5099						59.8725	63.9522
69.4976	71.7293	55.9699	49.4553						70.2684	60.6222
71.5099	71.8775	42.3053	38.7628						65.2471	55.66
74.1739	72.184	43.258	37.3771						66.3559	58.1342
41.7878	44.233	44.2738	37.6366						68.9514	59.6575
42.8255	49.5641	45.232	37.6873						67.4565	58.0904
43.8303	46.5387	46.2286	38.3847						30.4209	46.1496
44.8569	48.2421	47.2444	34.482						29.5749	47.1052
45.9302	46.9265	48.3012	37.1253						27.3736	47.8693
34.9925	36.7165	49.3142	40.2496						40.3266	49.2949
37.1335	40.1382	50.3299	38.601						63.1252	55.9887
38.1465	39.4498	51.3265	42.9694						64.5379	63.801
39.1841	45.1179	52.3231	40.8274						68.4148	64.3476
68.0958	64.2072	32.0219	35.1116						64.2149	55.974
50.5051	54.8658	32.9582	36.0732						62.8897	55.9873
51.5209	58.8701	32.9582	36.0281						69.9152	63.3812
52.7036	54.8229	66.7077	65.9						85.7732	77.0631
54.4504	57.6037	68.8597	66.1546						43.4889	50.1795
41.4565	45.4212	70.8912	65.7308						42.4102	48.6515
42.5407	48.213	72.9035	66.2153						67.4565	49.1544
43.5428	44.5243	74.9322	69.2823						68.4586	53.7921
44.7146	45.4728	46.0808	48.0726						62.3805	44.3068
45.7303	44.0742	57.024	59.3741						66.4463	49.31
46.7652	44.2286	57.9521	62.0612						63.3798	45.4097
47.7919	45.7677	58.9487	58.9179						65.4442	49.3024
49.7659	47.5311	59.9644	63.6844						64.3901	50.5704
51.7974	46.1761	45.0404	51.3598						51.6397	49.2497
52.0246	40.9485	46.0753	53.6336						53.7944	52.807
53.0267	46.1623	47.3785	52.1696						45.2795	60.0798
53.9795	47.0254	48.3942	54.915						44.261	53.4251
63.9726	67.6733	49.41	51.3506						47.3658	51.4937
64.9172	69.1734	40.7091	39.5466						46.2925	52.6914
52.2437	48.3491	41.6865	40.0874						38.0377	50.5469
53.4511	45.6083	42.7734	40.0782						45.0495	48.5214
54.5243	48.5833	43.9945	40.1007						41.0275	44.8364
55.8549	55.1367	35.9425	42.9598						42.8619	42.1293
56.9008	52.7698	37.0048	43.6527						39.1658	47.6116
57.9521	51.3129	38.1656	41.9223						70.0713	58.6573
59.0062	56.3424	39.5291	41.697						70.931	65.8639
60.0274	56.2503	45.6509	45.5822						51.7355	55.0197
62.0643	56.4735	46.7598	44.6273						56.5159	54.0034
55.4552	53.5091	47.833	47.6691						55.4481	48.0312
27.5921	32.6594	48.9062	48.08						61.1648	58.1289
28.6954	31.8262	49.8453	49.145						63.1663	63.0995
30.0041	32.263	45.6975	56.4578						64.1656	56.4785
42.9377	44.2177	46.7132	53.4749						60.16	59.2638
44.1451	44.8262	47.7481	57.5695						62.1642	59.9944
45.4593	48.7573	50.6201	49.3097						59.1333	61.8757
46.5133	47.303	51.6413	50.3304						71.0158	68.7748
66.7269	64.4311	52.6735	52.7498						69.0144	63.5087
67.6851	65.5759	53.7084	51.3363						67.0048	65.9289
69.8426	69.3573	46.2861	38.6466						72.0261	68.9406
61.5524	63.6905	47.2635	42.1237						70.0165	68.6118
55.7892	58.3136	48.2957	43.1251						65.9945	60.0661
52.8925	54.1143	36.9281	42.1102						73.0419	71.0339
53.9138	51.7231	37.9275	42.0237						68.0069	66.7458
54.9295	52.2724	38.8802	42.826						59.4509	62.7038
55.9452	55.0768	40.1123	41.6901						56.4447	53.8711
54.1821	52.5422	41.1034	47.2053						61.5235	63.9083
55.1951	52.3643	40.2437	32.1249						58.5994	59.3996
56.1944	52.5443	41.6181	37.4689						53.5069	57.8818
57.1773	52.7054	42.7734	34.9215						64.0999	62.9079
58.2067	55.3337	43.9425	37.7054						67.0349	63.2287
59.2252	54.0947	45.0678	38.6628						62.8076	61.8879
60.2409	53.4117	46.0643	42.7873						68.037	63.4968
61.2977	54.4306	47.3237	37.4267						70.9529	56.11
62.308	57.1001	48.3203	43.0332						72.9652	62.6414
35.0253	40.4015	49.3361	46.8325						69.9453	58.8754
36.0411	43.0784	38.2259	39.3261						74.096	64.1161
36.961	42.2434	39.2608	41.8767						71.9604	62.1237
38.0862	43.1741	40.219	42.8903						68.8748	58.5142
38.9925	42.9952	41.1964	42.0183						67.2622	63.3929
40.0082	44.2149	42.3463	45.5354						62.2135	60.7122
41.024	44.456	43.4004	43.9449						66.2574	60.5668
42.089	44.6157	44.4846	46.3659						63.2183	62.8072
43.1047	47.137	45.5003	48.7639						65.2498	62.0159
44.052	45.2713	47.5592	46.6644						68.2642	65.9293
45.0869	46.0782	37.8919	37.7472						64.2395	62.7506
44.9938	53.084	39.1184	42.302						52.9484	45.136
45.9959	52.9365	40.1342	35.9407						55.3687	49.4326
46.9706	52.6209	41.1499	41.1242						49.7313	50.1706
48.2163	51.1486	42.1656	40.9739						48.6389	46.7082
49.1937	54.341	43.9014	44.2964						54.2325	48.6067
50.2806	52.7011	44.898	43.7895						50.7334	46.0033
51.3949	61.6217	45.8946	46.8511						53.2331	50.1092
52.334	55.3269	46.8912	49.0119						51.9354	47.2888
48.449	47.228	47.8303	48.5051						58.3256	49.9283
49.4593	46.1806	48.8268	56.0334						52.7157	50.3084
50.5654	48.0046	51.4853	49.7054						34.6208	51.3733
51.781	50.9209	52.4983	51.2857						66.5038	65.4443
52.7912	49.8825	50.2888	46.5959						68.7653	57.8641
53.8261	52.2546	51.3046	48.8539						70.6709	65.0989
54.8391	51.9527	52.3422	48.8943						71.6866	62.2682
55.8932	52.513	54.9213	52.7068						45.7039	47.1516
56.909	52.8791	55.9535	52.4209						59.8616	64.4312
57.9877	53.673	56.9938	52.8618						68.7434	63.964
54.5927	45.7556	56.9856	52.3198						72.3711	72.8941
55.614	45.8872	45.1006	43.1027						73.6743	70.0718
53.2649	54.9867	46.193	42.1376						34.933	46.6082
54.256	63.4426	47.3046	44.6944						43.3903	42.386
55.1786	56.2306	48.3203	44.7863						81.5978	74.0245
56.4052	63.2177	49.3936	45.9313						80.4726	74.7893
43.5647	39.9319	53.2348	52.0404						82.6026	77.0948
44.6571	42.3893	53.2348	52.0405						63.7713	53.2036
45.7577	44.3518	54.2368	51.2092						62.761	58.2333
47.77	47.0452	56.2519	53.206						54.895	51.1961
43.8658	51.9175	44.8843	42.3611						72.8119	65.6703
50.8857	54.8398	43.8467	46.6764						71.651	64.0186
51.9288	56.9818	44.846	44.6107						73.8852	66.2949
53.6099	57.4032	45.8809	43.6327						70.5203	67.6449
54.5873	56.2911	46.8775	49.1664						47.5164	52.9475
55.6605	57.2891	47.9124	45.9745						48.9538	54.4819
56.6571	57.1137	48.9281	51.6456						50.5993	51.9718
57.7522	62.2031	49.9083	54.2512						34.1362	41.668
58.7105	57.0148	50.924	59.0976						49.0934	55.8376
59.8795	63.081	47.9671	49.9802						54.8266	64.732
60.8898	53.9429	48.5832	54.1132						55.8807	60.3721
61.9302	63.7189	50.0205	54.2855						56.9539	62.5017
58.7899	57.9971	51.0335	51.1563						56.2695	53.7782
59.8138	59.854	53.6071	53.8566						60.7952	62.7785
60.783	63.0466	54.3162	55.0451						37.5203	49.8545
61.8179	61.8406	55.3292	56.8397						47.9873	45.2328
63.4689	69.0888	56.3477	58.0659						45.8545	43.3525
64.4846	66.2583	57.358	60.7759						46.8593	47.2406
65.4784	68.3598	58.3628	60.4174						64.1574	66.5503
66.5161	66.3001	59.3402	58.7493						62.668	53.2178
67.5318	65.7489	60.3532	64.2715						69.7619	67.9784
68.5476	70.5462	62.3299	64.7773						68.7461	67.1067
69.5825	70.8678	77.2895	61.3293						71.766	70.1453
70.6174	69.0417	78.3217	65.4371						72.8037	72.1466
71.603	71.1484	79.3402	70.1835						67.744	69.3497
55.373	50.8826	80.3723	73.2892						70.6982	67.0127
56.3696	51.0477	81.3908	71.0278						53.9778	55.0098
57.3279	49.688	58.6092	54.8067						52.9566	52.2742
58.3819	53.4035	59.5811	55.6438						50.9497	51.9909
44.3477	43.5114	60.616	56.8584						51.9545	56.0202
45.3963	41.7712	49.9329	47.2489						67.974	66.1122
46.4367	44.5284	57.9329	61.0167						76.5765	71.2623
47.4606	41.7596	58.9788	54.1554						80.5136	73.1249
48.501	46.2752	59.8275	61.6555						78.3644	68.1341
50.1903	56.5204	60.8542	59.683						81.6964	73.9855
51.2142	57.6406	62.9541	63.4074						30.1088	47.3076
52.1752	59.3008	64.9391	62.5094						62.4407	65.1809
53.18	57.3866	66.9678	65.8013						66.0055	66.9257
58.434	53.5563	69.0568	65.5256						67.5661	62.784
59.4497	51.0067	60.7228	59.1778						69.0035	59.6606
60.4873	54.0246	61.7002	60.9708						68.267	65.9283
62.4668	60.2594	63.8494	64.116						66.9473	58.1729
64.4983	55.208	67.1841	60.6154						68.4449	69.1842
38.4778	35.5169	69.4429	67.6732						64.6091	65.7858
39.4606	38.5841	48.1862	42.9727						62.6324	65.9497
40.5777	40.297	41.3306	41.4614						66.2628	68.6497
41.8426	41.5056	43.3292	44.3504						53.1729	46.7672
44.0438	36.8523	48.5667	47.3029						52.1571	46.5252
57.7988	59.1394	49.5633	48.5688						49.6684	43.7822
58.9569	59.8369	50.5791	50.3342						54.3283	50.0988
60.0767	63.7167	51.614	46.9177						50.8785	45.6147
61.6728	64.0449	52.6297	55.2807						48.5513	45.8094
45.6564	50.3847	53.6263	47.8568						39.0727	44.0787
46.6831	45.3773	54.5845	54.3729						69.7756	63.6196
47.6605	49.547	55.666	51.7546						49.6766	51.4126
48.6763	51.6707	56.4435	60.5538						61.9944	65.5201
49.692	50.9193	57.4182	57.0217						46.413	44.6391
50.7077	51.7488	58.3518	56.3193						68.549	64.8522
62.757	55.0057	59.3676	58.869						66.5257	62.4459
63.7728	62.765	60.3833	65.0155						69.8194	63.2243
64.8268	57.4609	61.399	57.4427						67.5305	64.1
65.796	59.2604	62.4148	61.4027						60.954	64.7877
66.8008	60.657	63.5866	62.9846						38.087	51.964
54.0178	57.4401	64.5832	64.1866						56.7376	46.5919
55.0144	60.3156	52.1123	48.7851						59.1908	51.5139
56.0301	53.5553	65.4757	52.3349						53.6027	50.9974
37.8508	36.7538	66.423	56.2086						54.6322	46.7691
39.2279	39.0556	67.4333	59.1363						55.7274	46.8854
40.3587	40.7047	68.6023	60.3168						57.7726	45.9342
41.3717	41.5451	69.5852	58.01						52.5267	52.7741
42.5243	45.1674	71.425	60.46						67.0678	71.7569
67.8248	64.6225	33.013	32.5932						55.1524	57.0847
69.0513	66.6213	34.1437	32.9253						50.205	52.1768
70.0507	63.4998	36.0876	35.3123						49.2084	46.2235
71.1239	69.9008	37.076	36.2712						51.1824	53.0712
72.1561	69.9501	38.0534	33.3706						54.1722	56.5009
35.4853	39.3817	39.1075	38.1914						53.1921	55.5019
36.4819	39.4849	40.1095	39.7389						52.1955	52.3114
37.4976	43.8883	41.1636	38.0814						87.3885	74.2581
38.5325	44.9456	42.2368	40.634						66.9418	72.0939
39.5483	44.1444	43.2526	38.1567						67.9412	73.9631
40.5667	43.1066	44.3066	39.4108						53.3125	59.996
53.5414	54.0689	56.9281	56.2696						37.7941	42.3117
54.4613	54.3693	58.9788	58.8925						75.6155	71.0149
55.4606	56.3812	61.0103	59.0085						78.6765	72.3946
56.4572	56.9008	68.8515	65.4383						74.6107	68.3457
57.4209	58.5024	69.9603	64.3834						76.6641	69.7429
64.6242	52.5208	71.0335	69.0005						73.6032	70.0441
65.6427	52.7209	72.0356	68.5567						77.6662	68.4101
66.642	53.835	51.9589	54.3184						72.508	65.5064
67.6496	51.1317	53.5606	58.8879						55.9601	57.9157
41.6728	42.9236	55.0171	57.6417						55.0292	52.7638
42.6886	44.7298	48.9911	53.9678						45.0085	49.8594
43.6851	43.5517	50.0178	54.294						51.0182	45.6908
44.7009	45.253	51.0226	56.1277						46.0872	50.9465
45.3552	47.9218	52.1533	57.086						47.9709	46.7279
58.2067	64.4218	53.1773	55.515						49.1838	51.1911
59.3265	63.8518	64.1697	66.0194						50.1913	48.9669
60.3313	59.5475	66.1821	63.2113						46.4815	51.3629
59.6441	61.4134	68.1697	69.1664						52.3022	52.0339
60.6407	62.3867	55.1348	60.478						40.4882	53.2217
61.6564	62.8122	57.1389	58.0221						36.0062	42.9081
62.6913	66.2041	59.1567	62.2555						37.1835	42.6111
66.1875	65.8939	72.0246	67.6592						66.5941	62.5271
67.05	63.9897	73.0404	67.6582						62.4955	58.8329
68.0465	63.4125	74.078	66.7288						64.9103	64.3418
69.013	69.2351	75.1212	68.2351						63.5194	61.054
41.0404	45.4065	76.1862	67.1726						54.6514	42.543
44.063	42.3144	63.5154	56.7357						52.743	46.1495
45.0787	47.3116	64.6105	55.3112						61.9698	62.4548
46.1903	46.0406	65.6071	54.987						53.9149	51.5462
47.2444	55.2731	66.6502	61.3139						51.7793	48.1579
48.2793	50.0539	67.6222	56.6332						69.0719	67.8528
49.065	52.1728	68.8159	63.3136						68.0507	68.3359
50.0999	54.6561	41.5359	36.6809						66.9528	70.0613
51.0965	53.9406	43.3237	40.9158						65.9398	70.0621
44.5613	43.4714	44.3203	42.2636						64.7789	70.6491
60.4791	55.4112	45.5086	40.4022						67.6811	64.3592
61.3662	56.5183	46.5243	45.0864						54.5857	51.9263
62.4695	58.9623	47.5784	40.9388						55.6589	51.4433
63.4689	62.345	48.5941	44.4194						58.0327	50.6761
55.0198	60.1907	49.6482	44.2648						71.2239	69.4719
56.1561	57.7991	50.6831	47.3892						69.1787	70.3504
57.1718	57.9378	48.0602	43.3989						70.2082	72.8419
54.0068	53.7395	49.1964	45.2025						67.8481	69.1424
54.987	52.7771	50.037	50.3786						73.3595	72.5224
56.2135	52.1515	51.2827	48.7902						72.2835	70.4183
57.1937	58.1712	52.2601	56.0174						55.9409	48.2972
58.1875	55.803	53.3361	56.6037						51.2618	46.8891
59.2444	53.0368	54.4613	56.4332						50.2543	48.5704
74.2012	69.1903	37.3196	35.6032						53.2742	52.1928
75.039	70.7161	38.3354	39.6551						52.2639	47.216
76.0192	67.9042	39.2991	39.2567						54.5282	51.5115
63.8494	67.0129	40.3258	41.008						40.8687	47.4211
64.846	66.7781	41.4456	40.7325						42.517	47.3602
65.8617	67.8547	42.5188	46.411						52.2831	61.5631
54.9952	47.5244	43.5537	44.0814						89	71.5168
56.23	44.4199	44.6105	42.5176						62.2052	59.1246
57.024	49.0467	45.64	45.3681						83.3118	75.3254
58.0178	48.5341	46.6804	47.9251						46.0516	44.3568
59.0335	48.8086	36.9062	41.1595						42.7387	41.4796
60.1259	55.2132	38.1054	38.6775						40.4608	45.1978
61.1362	54.0546	39.1978	37.8439						41.6162	46.6636
62.1739	53.8246	40.1369	45.2409						31.7515	32.3742
63.2088	54.2266	41.0185	43.5021						74.0467	73.7115
64.3258	55.6304	42.2067	43.3328						73.0309	74.0296
40.23	50.0635	43.2608	45.8993						56.7924	54.7021
42.8528	47.7797	45.8754	50.3662						57.2797	54.5984
62.7926	65.5804	44.9281	43.4336						55.1743	55.7918
63.8385	62.2258	46.9788	45.3761						59.3496	54.8581
64.8241	64.9109	48.0794	48.5762						54.1722	51.8742
62.5407	62.5917	42.7652	47.4188						60.3544	54.0263
63.6742	62.5138	43.8111	48.9876						56.1764	54.0877
27.7509	33.2254	44.8405	45.3168						58.2818	56.314
28.9829	36.9829	45.9494	49.2692						49.4302	48.0986
29.974	35.2718	46.9651	52.3048						53.3509	55.9816
30.9952	38.4262	47.9644	54.315						51.2673	53.3917
32.0055	38.1814	48.961	51.434						48.4117	50.1317
32.835	40.5743	48.1752	47.4905						50.435	49.8448
33.8344	39.2493	49.1362	46.7689						52.3159	52.0227
34.8309	47.8606	50.2478	50.9552						47.4069	48.2788
35.8494	44.185	51.2827	50.2226						72.1877	68.495
36.9008	43.1236	52.2026	52.0502						62.2573	54.237
69.6947	63.7266	53.5414	51.2906						61.1758	55.3824
70.6804	63.9882	54.5791	53.7318						60.1682	53.4352
71.6961	66.5964	37.3388	45.0633						63.2648	53.0083
72.7118	65.8311	38.2231	42.1229						65.9206	55.9905
61.347	62.0006	39.3347	41.7093						71.087	69.1237
62.3819	60.6308	41.0349	41.726						70.0795	70.4452
63.373	62.7737	42.9131	43.0859						69.0774	69.1189
50.1875	50.1332	43.948	41.9726						72.0864	70.6386
50.1875	50.1497	68.345	58.9682						67.0267	70.7336
51.2033	43.2324	69.3607	61.2811						68.0315	70.9407
52.2163	54.1622	70.3819	62.8262						73.0884	70.7559
53.4757	55.5988	56.2847	53.4666						52.5459	56.0828
34.6201	38.5582	57.3196	53.8029						48.5157	47.587
36.8816	31.6168	58.3162	51.5895						57.6548	58.6309
38.0506	33.8661	59.332	53.794						55.971	54.6671
58.0917	62.0379	60.4244	52.6962						44.4883	46.8353
59.0992	61.4703	61.3443	54.5604						46.2652	47.6269
60.115	59.091	62.36	55.7406						42.9167	46.7699
61.1526	62.2646	63.0034	59.7995						43.1768	44.501
62.1492	65.9562	65.0924	62.8272						33.5859	41.317
63.1841	64.813	67.1212	64.3348						60.0615	62.083
64.1999	63.0348	69.1417	67.1609						65.3703	47.9375
65.3388	60.4072	52.7885	59.9854						67.0431	50.1738
66.3354	59.1327	53.9822	56.947						70.2656	70.1104
67.3511	58.4665	54.8556	59.4373						72.8475	74.8693
68.3559	64.5386	56.4928	59.3761						69.2472	73.4137
66.486	69.007	57.4812	61.6493						68.1629	70.3548
67.5072	68.7042	58.6667	64.9153						73.8906	74.6105
68.3477	68.31	59.6632	65.4648						71.421	73.0774
69.399	67.8195	60.7611	62.1048						75.2842	63.1298
70.4011	68.3089	61.5414	61.9098						76.5984	67.618
72.7502	73.52	47.6769	44.0607						48.1187	42.5196
73.7468	72.1982	48.7091	51.5081						63.6235	69.2346
74.8364	74.5504	49.5414	48.6352						51.9354	45.6297
48.5804	59.2757	50.5708	50.0119						50.5062	43.6117
49.5962	58.2116	51.781	51.1473						35.1027	47.2879
50.5955	62.964	52.9528	50.6066						54.9224	50.6825
52.668	54.9998	53.9877	55.0497						53.6712	49.6775
53.6263	54.6103	55.039	50.8456						70.7913	66.4836
54.642	54.9775	56.0465	51.635						74.1042	64.7095
50.0151	61.1594	62.6639	57.8181						71.8071	61.4173
51.6249	63.9916	30.4695	36.5535						72.8092	63.9202
53.6646	61.123	32.0246	35.7518						75.1802	64.1578
54.653	61.9362	33.1526	34.2054						69.8303	60.4839
55.6687	61.4677	34.1903	33.6206						48.3761	55.8798
56.8761	61.4547	35.1321	36.4489						51.0866	49.8763
58.9268	67.7857	36.1478	38.8245						54.175	52.5199
53.232	58.3258	37.4127	41.6055						49.3809	52.5586
54.1985	57.6396	38.4121	39.5439						52.2995	53.3254
55.2444	60.8365	39.4853	41.2443						56.149	55.1555
60.1095	59.7147	40.4983	42.3487						42.2021	50.6505
59.5921	55.3945	36.6927	30.881						52.817	52.9706
70.308	65.4367	37.5524	36.7737						42.5635	47.7843
71.3812	67.1164	38.6311	35.3035						41.1425	45.9112
67.7974	67.2564	39.499	36.3387						40.1432	48.4023
69.974	71.785	40.5832	38.284						51.4371	52.2383
53.4839	43.2986	55.5017	50.7674						48.3679	49.5392
53.4839	43.311	64.4435	62.2002						47.3548	49.283
36.2519	46.8735	49.9384	49.6689						49.6711	48.5403
37.3251	45.366	50.9213	52.0737						52.4556	55.0192
38.4613	47.9723	51.9343	49.5181						46.2432	49.3818
39.4716	45.1772	53.0349	52.1964						70.8187	64.4481
40.8652	48.6	54.026	49.5705						75.4978	71.0177
41.87	47.6313	55.0472	51.0182						76.4999	63.8281
42.9843	47.855	57.4511	54.5578						72.4751	58.7632
43.9945	50.6422	58.4668	62.0867						34.5962	40.1253
44.7639	46.3729	59.6359	61.2085						70.419	50.0534
45.7632	48.7779	60.6899	58.2434						40.4882	46.5833
72.0219	66.3022	61.7248	60.3821						51.9436	53.6473
73.0048	68.0529	62.7981	63.7952						43.0947	50.1489
74.0561	68.4881	63.8138	62.3343						41.9091	46.6227
75.0609	66.7075	60.3833	54.0186						43.3246	55.4954
50.5161	45.0366	61.4292	55.0306						45.8709	54.0655
51.5127	45.5975	62.7296	59.3526						48.7046	60.2389
52.6051	48.2491	63.7536	58.7771						80.5218	69.8315
54.2478	54.6573	64.8378	56.3675						82.0824	75.1212
55.7892	57.775	65.9329	57.7785						79.3801	70.9731
56.8378	60.3049	67.0144	61.8287						78.2795	70.0678
58.872	60.5792	68.0602	61.5413						51.9025	41.2974
35.2717	37.3686	69.0732	64.1829						56.6363	42.0958
36.5311	37.6158	70.1465	69.7061						55.4152	43.7882
37.7741	36.5163	71.2006	63.9249						50.8429	44.6322
39.1184	36.7671	72.293	69.2097						54.3365	39.6764
40.1342	39.2408	68.1697	68.0502						73.4663	71.5006
41.1691	38.034	70.1629	72.8758						44.9893	44.2714
40.6461	39.9738	37.1006	43.2254						46.8264	48.0083
42.2423	39.5258	38.2341	41.1219						60.0998	52.9984
43.2772	40.8804	39.5154	41.8504						61.2525	54.7426
44.3504	43.4153	40.501	43.0682						57.9752	52.2727
45.4237	41.6105	42.0643	43.0862						58.9909	60.2461
51.0527	56.1268	43.4497	43.7567						43.6313	45.1544
52.0767	61.0972	44.5613	43.4095						42.4567	42.9211
53.0541	60.02	69.807	66.2655						30.5112	44.7054
53.629	61.1781	70.8145	69.3734						36.8604	48.8707
54.5955	57.2612	71.8275	65.0663						34.8043	46.3499
55.603	58.3475	72.8405	66.3577						37.3615	47.1435
56.6571	58.3876	73.8535	68.7289						44.1542	46.4983
57.6537	59.5813	45.4237	56.7639						70.0192	63.438
58.7077	60.9074	47.5181	51.738						51.4863	45.6388
59.7043	64.6197	48.6297	56.0548						57.9834	57.0384
60.7201	62.0782	49.6482	55.9477						55.8779	51.5098
61.7112	62.3728	50.7351	51.8262						60.7049	56.8447
68.3942	62.0827	52.5448	55.0233						66.8296	57.9207
70.694	63.6635	53.525	54.4707						61.7069	59.3132
71.7673	62.7988	54.5681	57.5959						62.709	51.9326
72.7611	65.609	56.0684	56.645						63.7522	55.9941
43.0609	45.9419	59.8932	58.8768						64.7597	55.5469
44.0767	54.7019	60.8925	58.1104						65.8275	59.8314
45.0924	52.6164	61.9658	59.6946						60.8308	66.3554
43.718	44.4059	45.9658	47.4544						33.4216	46.8898
44.8022	48.6301	46.924	49.6522						57.3126	51.1083
45.9767	47.69	48.1807	48.2116						41.953	45.3765
47.0089	48.1879	49.1964	47.5415						68.6694	64.6888
48.2163	49.161	50.2177	49.262						56.2749	60.9343
49.3799	51.4397	62.4257	65.7817						42.2377	46.4631
50.5352	49.385	63.5483	65.5773						41.211	43.8584
51.5373	51.5168	64.7392	65.8938						69.8331	64.8109
52.5476	58.1961	65.7522	68.8152						70.9638	66.1139
53.6263	47.9179	66.7707	65.8929						68.6256	66.3109
58.3682	57.7768	67.7837	65.7693						72.0781	67.2009
60.4736	57.7601	68.846	67.0071						67.6208	65.2991
61.5332	57.1701	69.8563	70.5269						66.6133	67.1909
63.54	58.2652	44.2546	46.3348						45.1262	47.9428
79.1896	65.3256	46.2615	43.2595						55.188	58.2362
80.1697	61.199	51.7235	56.1763						53.7643	58.0617
81.1745	66.7999	53.1882	48.3755						68.8693	73.1855
82.2806	69.7285	54.7433	57.2758						71.9823	74.7688
37.473	31.7619	55.8741	52.4257						70.8379	72.4964
38.6064	40.701	54.8556	63.0581						67.6017	74.3471
39.6769	34.7024	56.063	61.41						73.187	74.5636
40.6023	41.5616	57.1472	63.1049						36.2554	38.9991
41.6126	35.575	58.0178	66.1557						51.7601	52.5966
42.6475	35.4009	59.3128	63.5846						42.9824	51.1863
43.6632	43.6846	60.3587	65.987						62.4626	64.4459
44.6954	39.5529	61.6509	64.6474						65.5482	59.3555
47.2225	49.6202	63.6112	67.8705						63.4674	64.1161
48.7967	48.8426	65.6591	68.4563						66.8487	58.6809
47.8056	52.2169	76.6626	69.485						69.0418	58.7458
49.8097	53.0861	45.3005	48.3186						67.9713	64.551
50.8255	54.0062	47.217	50.3422						72.6723	77.7689
51.8412	54.0486	48.2875	50.8471						70.1205	77.5736
52.8569	59.2825	49.3032	54.1578						71.5032	76.304
41.5743	44.5858	50.2834	57.4058						64.4257	61.0063
42.9706	45.9122	51.2389	59.7003						38.7332	48.4622
39.4251	49.3226	52.2738	57.4961						41.044	53.3214
40.4819	48.2032	53.2895	58.1214						42.0433	49.1888
41.4456	47.7571	54.2916	57.7007						43.0426	49.3944
42.4422	46.8589	59.1595	54.3284						40.0391	50.7839
43.4579	50.6118	61.1937	57.0706						44.0447	48.9116
44.512	50.4647	63.2635	55.3311						54.0134	51.2708
27.0034	29.6758	65.295	55.4615						52.8142	52.9738
28.0329	36.8756	67.3402	56.3978						50.8895	51.7055
29.9329	33.5588	47.4196	48.6841						46.8812	53.3282
31.1431	34.6201	48.3778	43.8308						47.8833	49.3497
32.1588	38.9281	49.3936	51.2096						49.8874	50.2965
33.1554	40.7546	50.5407	46.4137						51.8916	52.9067
34.2204	37.6331	51.5756	51.838						48.8826	49.9754
35.2361	39.2658	52.6352	49.8023						53.8957	53.6764
58.9897	58.7574	53.5989	53.8978						55.292	48.5668
61.0404	61.55	55.6961	53.957						50.101	46.5853
43.7481	39.0269	56.6927	54.0703						51.281	47.4221
44.8214	39.9395	57.7084	56.8526						52.8389	49.2464
45.8754	42.003	58.7242	54.7229						89	68.9177
46.8337	45.5951	44.4107	46.05						88.418	69.6035
47.8494	45.9619	35.0144	34.8796						32.4469	40.6149
38.7871	40.3194	36.0055	38.3589						34.8481	40.9593
39.7399	41.9648	37.117	35.1681						48.1434	44.9457
40.8323	45.2986	38.8638	38.1687						44.5594	40.5336
41.7577	43.1348	39.8795	40.7394						76.9407	74.6824
42.7844	43.6438	40.9144	40.8543						75.7907	78.0404
43.8083	45.3209	49.9576	59.5316						78.9585	77.9958
44.8378	45.477	51.9288	57.6959						74.6217	71.5661
45.8973	46.7664	53.0595	61.2049						65.8138	63.663
46.9322	48.2303	48.0876	45.0887						67.8535	68.1683
34.6037	33.593	49.9138	48.4092						70.1698	64.4496
35.7372	35.8872	52.1369	49.3757						69.0582	63.546
55.1458	55.774	44.8022	47.1128						66.8131	62.3328
58.2341	71.9474	46.0397	47.2832						64.6803	62.4394
59.2498	68.1367	48.4244	52.8677						58.2161	53.194
60.6297	66.8075	49.4921	51.7596						63.0814	54.711
61.7604	68.557	50.5626	55.094						70.3752	60.6805
62.7981	70.4217	43.7399	46.5049						69.2636	56.77
63.8111	72.1171	44.7365	49.283						64.0999	55.3966
65.3799	72.9094	45.7522	47.6317						68.0699	53.3651
66.3983	71.7741	46.768	46.2337						67.0349	58.6444
75.0883	70.7858	45.7604	47.1904						52.4583	61.6327
76.0849	70.1959	46.872	48.3516						50.0791	55.4543
76.8214	69.4636	48.512	53.4855						51.2646	58.1783
54.2012	74.4198	49.5277	49.8387						51.1468	50.6838
55.1978	73.0549	50.5736	53.3057						55.1086	53.9781
56.2519	73.9716	51.5921	46.9762						56.2777	54.1501
57.306	72.1692	52.6105	57.8913						53.7369	52.6074
58.3217	73.9439	53.6263	53.5903						58.3119	48.7773
59.3374	73.4418	54.6229	58.3379						81.6307	77.2449
60.3532	74.7658	67.206	59.4308						80.2125	77.2746
61.3306	76.0834	69.2621	64.6488						79.0242	77.0421
63.4689	66.2756	34.3765	47.162						77.8743	76.3902
64.4654	69.1803	35.373	42.5428						82.641	77.4146
65.5003	70.8853	36.3614	40.2032						59.4345	49.924
66.5161	70.4581	37.4045	48.4103						62.991	53.6319
67.5318	70.3666	38.4203	45.7035						44.4225	47.9476
68.5476	69.0834	39.4552	42.0914						54.5583	58.0851
61.8508	60.9688	40.5777	44.9245						55.5686	63.3693
62.8775	59.3371	41.6893	38.5237						75.8455	65.8867
31.1567	40.7532	42.8008	50.8527						73.4964	64.4678
35.1184	39.8297	43.8439	53.7647						74.6819	66.5614
36.1342	37.8654	44.8405	49.7813						42.1473	46.1878
40.2765	44.0615	50.2943	63.2929						41.8653	42.7368
41.3689	42.6825	83.8768	69.2823						57.1127	69.5231
42.3272	44.0502	38.1875	41.8635						55.6096	62.6744
43.3812	47.3204	39.3374	40.0607						53.4604	45.4969
44.4162	47.2191	44.3012	43.5871						53.0497	55.6594
41.681	41.2828	35.6851	42.597						61.5892	55.6302
73.3306	65.6256	36.6899	41.3946						58.5173	57.6081
73.3306	65.6257	37.744	45.1561						59.5139	58.0238
53.577	53.0594	38.6393	42.7922						60.8363	62.9086
54.6092	53.4845	39.6523	43.9998						59.251	45.489
55.6249	52.9425	40.6708	41.0697						41.5258	44.2447
56.9391	60.275	41.692	45.3872						55.1962	60.3896
58.0041	56.3507	42.7187	50.0832						56.4419	58.2476
40.7392	39.1162	43.8166	47.0158						47.0318	45.6137
41.7714	45.3973	36.668	40.5782						46.0297	45.3346
43.269	44.2438	37.681	41.5136						60.6939	59.0188
67.4771	70.9634	38.6475	40.1442						52.702	60.7895
68.4928	68.5878	40.1177	36.8721						51.6972	60.3543
69.5003	66.7866	41.1335	41.4371						50.3501	55.3522
70.527	69.2479	42.1656	37.7027						54.1038	55.8574
48.115	46.4566	43.1814	42.0899						55.3933	55.899
49.2649	50.8874	44.1971	41.0909						57.6193	59.2047
50.319	51.3631	45.2156	40.9431						56.5378	54.813
38.8309	40.2586	46.2779	44.1969						51.6616	53.4966
39.896	48.1116	47.2936	45.3658						52.8498	56.5952
40.9199	50.3753	36.0493	43.8891						54.8923	56.6644
41.9466	50.8511	37.1444	44.1271						66.4134	60.5457
42.9624	49.304	38.078	46.3788						73.9235	71.6437
43.9589	51.9153	39.0828	50.18						76.0098	75.0715
44.9747	50.2834	40.2519	48.1573						74.994	71.669
45.9713	48.6556	31.5756	33.3071						85.3707	72.8214
59.1157	58.9532	32.7064	32.8602						57.9505	50.0284
60.1314	55.7309	33.9685	32.4872						59.1196	49.0219
49.7714	50.7233	35.2033	35.816						61.3209	51.4884
50.8063	55.217	36.1944	36.882						60.2668	53.237
61.3771	57.993	37.232	35.6602						52.8498	54.1991
62.3929	58.7305	38.245	34.2741						53.4631	49.9003
49.6099	50.6899	39.4771	34.4853						55.3714	47.2971
50.6804	53.2613	40.4736	37.1558						50.2926	44.1953
51.603	51.3086	41.4894	34.3731						51.3193	50.601
41.3881	41.2822	42.5243	36.1128						49.1838	48.047
42.308	41.8738	48.8843	56.6853						54.3283	47.9606
43.332	45.2879	49.87	55.9872						52.4035	44.9755
44.3395	45.1061	50.9049	52.6688						81.6499	76.3294
45.3744	44.1088	51.9808	53.6898						78.6245	72.7086
46.6776	46.9225	53.0322	55.4659						80.6341	75.2504
47.7043	50.4942	54.0589	55.9087						77.6525	69.0561
48.731	50.8389	55.0746	58.1802						79.6293	73.0398
49.7467	49.6287	61.5606	56.5149						50.4815	46.4887
50.7433	51.8496	63.5729	62.4356						77.7429	68.1959
49.1116	51.1974	65.5633	62.8249						79.0352	69.725
50.0342	51.7696	67.5045	61.1514						80.1659	76.5117
51.0527	50.2547	69.5168	59.6741						74.7887	73.2469
52.0055	54.1191	42.924	41.4428						62.605	57.448
[truncated: 31,043 more rows]

## Sheet: Fig.3
Fig3A-C							Fig3D				Fig3E					Fig3F					Fig3G
Metric	Internal or External	Dataset	Method	Fold	Result		Error level x (years)	Cumulative score (CS) %	method		Error level x (years)	Cumulative score (CS) %	method			Error level x (years)	Cumulative score (CS) %	method			Error level x (years)	Cumulative score (CS) %	method
MAE	Internal datasets	Combined	SV	1	7.49766		0	7.29537	Ours		0	7.29537	Ours-ensembled			0	6.38027	Ours-ResNet-18 (2048×1024)			0	7.29537	Ours-ensembled
MAE	Internal datasets	Combined	SV	2	7.63024		1	22.7504	Ours		1	22.7504	Ours-ensembled			1	19.3696	Ours-ResNet-18 (2048×1024)			1	22.7504	Ours-ensembled
MAE	Internal datasets	Combined	SV	3	7.15267		2	37.5953	Ours		2	37.5953	Ours-ensembled			2	32.5369	Ours-ResNet-18 (2048×1024)			2	37.5953	Ours-ensembled
MAE	Internal datasets	Combined	SV	4	7.44616		3	50.2034	Ours		3	50.2034	Ours-ensembled			3	43.9502	Ours-ResNet-18 (2048×1024)			3	50.2034	Ours-ensembled
MAE	Internal datasets	Combined	SV	5	7.41765		4	60.8795	Ours		4	60.8795	Ours-ensembled			4	53.9146	Ours-ResNet-18 (2048×1024)			4	60.8795	Ours-ensembled
Pearson Correlation (r)	Internal datasets	Combined	SV	1	0.67099		5	70.183	Ours		5	70.183	Ours-ensembled			5	63.0402	Ours-ResNet-18 (2048×1024)			5	70.183	Ours-ensembled
Pearson Correlation (r)	Internal datasets	Combined	SV	2	0.654351		6	77.6055	Ours		6	77.6055	Ours-ensembled			6	70.8948	Ours-ResNet-18 (2048×1024)			6	77.6055	Ours-ensembled
Pearson Correlation (r)	Internal datasets	Combined	SV	3	0.706797		7	83.9095	Ours		7	83.9095	Ours-ensembled			7	77.7326	Ours-ResNet-18 (2048×1024)			7	83.9095	Ours-ensembled
Pearson Correlation (r)	Internal datasets	Combined	SV	4	0.667461		8	88.4087	Ours		8	88.4087	Ours-ensembled			8	82.9944	Ours-ResNet-18 (2048×1024)			8	88.4087	Ours-ensembled
Pearson Correlation (r)	Internal datasets	Combined	SV	5	0.679584		9	91.5608	Ours		9	91.5608	Ours-ensembled			9	86.4006	Ours-ResNet-18 (2048×1024)			9	91.5608	Ours-ensembled
CS (𝛼=5y) %	Internal datasets	Combined	SV	1	44.8049		10	93.9248	Ours		10	93.9248	Ours-ensembled			10	89.8831	Ours-ResNet-18 (2048×1024)			10	93.9248	Ours-ensembled
CS (𝛼=5y) %	Internal datasets	Combined	SV	2	44.4247		11	95.8821	Ours		11	95.8821	Ours-ensembled			11	92.425	Ours-ResNet-18 (2048×1024)			11	95.8821	Ours-ensembled
CS (𝛼=5y) %	Internal datasets	Combined	SV	3	47.3771		12	97.3818	Ours		12	97.3818	Ours-ensembled			12	94.001	Ours-ResNet-18 (2048×1024)			12	97.3818	Ours-ensembled
CS (𝛼=5y) %	Internal datasets	Combined	SV	4	45.6982		13	98.0935	Ours		13	98.0935	Ours-ensembled			13	95.6787	Ours-ResNet-18 (2048×1024)			13	98.0935	Ours-ensembled
CS (𝛼=5y) %	Internal datasets	Combined	SV	5	45.6728		14	98.7036	Ours		14	98.7036	Ours-ensembled			14	96.6446	Ours-ResNet-18 (2048×1024)			14	98.7036	Ours-ensembled
MAE	Internal datasets	Inhouse	SV	1	7.12871		15	99.0595	Ours		15	99.0595	Ours-ensembled			15	97.5597	Ours-ResNet-18 (2048×1024)			15	99.0595	Ours-ensembled
MAE	Internal datasets	Inhouse	SV	2	7.12317		16	99.2883	Ours		16	99.2883	Ours-ensembled			16	98.1698	Ours-ResNet-18 (2048×1024)			16	99.2883	Ours-ensembled
MAE	Internal datasets	Inhouse	SV	3	6.76427		0	4.37152	SV		0	6.8124	ResNet-18			0	6.8124	Ours-ResNet-18 (1536×768)			0	6.8124	Ours-ResNet-18
MAE	Internal datasets	Inhouse	SV	4	6.97075		1	13.0892	SV		1	20.4626	ResNet-18			1	20.4626	Ours-ResNet-18 (1536×768)			1	20.4626	Ours-ResNet-18
MAE	Internal datasets	Inhouse	SV	5	6.95305		2	21.9716	SV		2	33.7062	ResNet-18			2	33.7062	Ours-ResNet-18 (1536×768)			2	33.7062	Ours-ResNet-18
Pearson Correlation (r)	Internal datasets	Inhouse	SV	1	0.704973		3	30.3092	SV		3	46.2379	ResNet-18			3	46.2379	Ours-ResNet-18 (1536×768)			3	46.2379	Ours-ResNet-18
Pearson Correlation (r)	Internal datasets	Inhouse	SV	2	0.716702		4	37.6014	SV		4	57.1174	ResNet-18			4	57.1174	Ours-ResNet-18 (1536×768)			4	57.1174	Ours-ResNet-18
Pearson Correlation (r)	Internal datasets	Inhouse	SV	3	0.738275		5	44.8049	SV		5	65.9888	ResNet-18			5	65.9888	Ours-ResNet-18 (1536×768)			5	65.9888	Ours-ResNet-18
Pearson Correlation (r)	Internal datasets	Inhouse	SV	4	0.711528		6	52.0147	SV		6	72.9537	ResNet-18			6	72.9537	Ours-ResNet-18 (1536×768)			6	72.9537	Ours-ResNet-18
Pearson Correlation (r)	Internal datasets	Inhouse	SV	5	0.716917		7	57.8687	SV		7	79.8678	ResNet-18			7	79.8678	Ours-ResNet-18 (1536×768)			7	79.8678	Ours-ResNet-18
CS (𝛼=5y) %	Internal datasets	Inhouse	SV	1	45.6408		8	63.463	SV		8	84.7229	ResNet-18			8	84.7229	Ours-ResNet-18 (1536×768)			8	84.7229	Ours-ResNet-18
CS (𝛼=5y) %	Internal datasets	Inhouse	SV	2	46.2535		9	68.4681	SV		9	88.7646	ResNet-18			9	88.7646	Ours-ResNet-18 (1536×768)			9	88.7646	Ours-ResNet-18
CS (𝛼=5y) %	Internal datasets	Inhouse	SV	3	48.5737		10	73.4605	SV		10	91.6624	ResNet-18			10	91.6624	Ours-ResNet-18 (1536×768)			10	91.6624	Ours-ResNet-18
CS (𝛼=5y) %	Internal datasets	Inhouse	SV	4	47.3584		11	77.8383	SV		11	93.7468	ResNet-18			11	93.7468	Ours-ResNet-18 (1536×768)			11	93.7468	Ours-ResNet-18
CS (𝛼=5y) %	Internal datasets	Inhouse	SV	5	47.3483		12	81.5763	SV		12	95.6533	ResNet-18			12	95.6533	Ours-ResNet-18 (1536×768)			12	95.6533	Ours-ResNet-18
MAE	Internal datasets	RSNA	SV	1	8.15728		13	84.8771	SV		13	96.9751	ResNet-18			13	96.9751	Ours-ResNet-18 (1536×768)			13	96.9751	Ours-ResNet-18
MAE	Internal datasets	RSNA	SV	2	8.44397		14	87.6647	SV		14	97.8902	ResNet-18			14	97.8902	Ours-ResNet-18 (1536×768)			14	97.8902	Ours-ResNet-18
MAE	Internal datasets	RSNA	SV	3	7.97719		15	90.3256	SV		15	98.5765	ResNet-18			15	98.5765	Ours-ResNet-18 (1536×768)			15	98.5765	Ours-ResNet-18
MAE	Internal datasets	RSNA	SV	4	8.36572		16	92.1503	SV		16	98.907	ResNet-18			16	98.907	Ours-ResNet-18 (1536×768)			16	98.907	Ours-ResNet-18
MAE	Internal datasets	RSNA	SV	5	8.8663		0	6.99442	MV		0	6.73615	ResNet-50			0	6.94374	Ours-ResNet-18 (1024×512)			0	6.741	w/o Multi-Task
Pearson Correlation (r)	Internal datasets	RSNA	SV	1	0.547815		1	20.0203	MV		1	19.573	ResNet-50			1	19.8175	Ours-ResNet-18 (1024×512)			1	20.8312	w/o Multi-Task
Pearson Correlation (r)	Internal datasets	RSNA	SV	2	0.587266		2	33.2995	MV		2	32.0285	ResNet-50			2	32.7674	Ours-ResNet-18 (1024×512)			2	33.9078	w/o Multi-Task
Pearson Correlation (r)	Internal datasets	RSNA	SV	3	0.634101		3	44.2473	MV		3	44.2806	ResNet-50			3	45.0583	Ours-ResNet-18 (1024×512)			3	46.3254	w/o Multi-Task
Pearson Correlation (r)	Internal datasets	RSNA	SV	4	0.585555		4	54.1308	MV		4	55.8719	ResNet-50			4	55.8794	Ours-ResNet-18 (1024×512)			4	56.5383	w/o Multi-Task
Pearson Correlation (r)	Internal datasets	RSNA	SV	5	0.601087		5	63.3553	MV		5	65.1754	ResNet-50			5	65.1546	Ours-ResNet-18 (1024×512)			5	65.6614	w/o Multi-Task
CS (𝛼=5y) %	Internal datasets	RSNA	SV	1	41.3		6	70.5271	MV		6	72.1149	ResNet-50			6	73.3654	Ours-ResNet-18 (1024×512)			6	73.2134	w/o Multi-Task
CS (𝛼=5y) %	Internal datasets	RSNA	SV	2	40.2333		7	76.9894	MV		7	78.2156	ResNet-50			7	80.1571	Ours-ResNet-18 (1024×512)			7	79.6249	w/o Multi-Task
CS (𝛼=5y) %	Internal datasets	RSNA	SV	3	42.4		8	82.0831	MV		8	83.5282	ResNet-50			8	84.668	Ours-ResNet-18 (1024×512)			8	84.4906	w/o Multi-Task
CS (𝛼=5y) %	Internal datasets	RSNA	SV	4	40.1667		9	85.9351	MV		9	87.8241	ResNet-50			9	88.8241	Ours-ResNet-18 (1024×512)			9	88.7988	w/o Multi-Task
CS (𝛼=5y) %	Internal datasets	RSNA	SV	5	38.0333		10	88.7988	MV		10	91.2557	ResNet-50			10	91.5864	Ours-ResNet-18 (1024×512)			10	91.7892	w/o Multi-Task
MAE	Internal datasets	VinDr	SV	1	8.09683		11	91.5104	MV		11	93.696	ResNet-50			11	93.3097	Ours-ResNet-18 (1024×512)			11	93.9686	w/o Multi-Task
MAE	Internal datasets	VinDr	SV	2	8.55216		12	93.6898	MV		12	95.3228	ResNet-50			12	94.9569	Ours-ResNet-18 (1024×512)			12	95.5144	w/o Multi-Task
MAE	Internal datasets	VinDr	SV	3	7.64536		13	95.261	MV		13	96.3904	ResNet-50			13	96.4014	Ours-ResNet-18 (1024×512)			13	96.7816	w/o Multi-Task
MAE	Internal datasets	VinDr	SV	4	8.14436		14	96.3254	MV		14	97.5852	ResNet-50			14	97.3391	Ours-ResNet-18 (1024×512)			14	97.5418	w/o Multi-Task
MAE	Internal datasets	VinDr	SV	5	7.51653		15	97.1363	MV		15	98.3732	ResNet-50			15	98.074	Ours-ResNet-18 (1024×512)			15	98.15	w/o Multi-Task
Pearson Correlation (r)	Internal datasets	VinDr	SV	1	0.553297		16	97.9473	MV		16	98.6782	ResNet-50			16	98.5302	Ours-ResNet-18 (1024×512)			16	98.5808	w/o Multi-Task
Pearson Correlation (r)	Internal datasets	VinDr	SV	2	0.460759		0	5.99341	MVL		0	7.62583	ConvNeXt-Tiny			0	6.99442	Ours-ResNet-18 (512×256)			0	6.81703	w/o MVL
Pearson Correlation (r)	Internal datasets	VinDr	SV	3	0.525646		1	17.8662	MVL		1	22.1657	ConvNeXt-Tiny			1	20.1723	Ours-ResNet-18 (512×256)			1	20.6031	w/o MVL
Pearson Correlation (r)	Internal datasets	VinDr	SV	4	0.496026		2	29.3905	MVL		2	35.9685	ConvNeXt-Tiny			2	32.2859	Ours-ResNet-18 (512×256)			2	33.6797	w/o MVL
Pearson Correlation (r)	Internal datasets	VinDr	SV	5	0.510085		3	39.9328	MVL		3	48.5257	ConvNeXt-Tiny			3	43.9939	Ours-ResNet-18 (512×256)			3	44.8049	w/o MVL
CS (𝛼=5y) %	Internal datasets	VinDr	SV	1	45.5799		4	49.7086	MVL		4	59.6085	ConvNeXt-Tiny			4	54.3842	Ours-ResNet-18 (512×256)			4	54.9924	w/o MVL
CS (𝛼=5y) %	Internal datasets	VinDr	SV	2	42.4328		5	58.6227	MVL		5	69.1662	ConvNeXt-Tiny			5	63.9888	Ours-ResNet-18 (512×256)			5	64.3436	w/o MVL
CS (𝛼=5y) %	Internal datasets	VinDr	SV	3	48.4441		6	66.2823	MVL		6	76.6904	ConvNeXt-Tiny			6	70.7805	Ours-ResNet-18 (512×256)			6	72.149	w/o MVL
CS (𝛼=5y) %	Internal datasets	VinDr	SV	4	45.7214		7	72.6812	MVL		7	82.5877	ConvNeXt-Tiny			7	77.2428	Ours-ResNet-18 (512×256)			7	79.0167	w/o MVL
CS (𝛼=5y) %	Internal datasets	VinDr	SV	5	47.8784		8	78.1107	MVL		8	87.5191	ConvNeXt-Tiny			8	82.3365	Ours-ResNet-18 (512×256)			8	83.9584	w/o MVL
MAE	External datasets	EMBED	SV	1	9.42882		9	82.5393	MVL		9	91.0269	ConvNeXt-Tiny			9	86.3406	Ours-ResNet-18 (512×256)			9	87.7598	w/o MVL
MAE	External datasets	EMBED	SV	2	9.93703		10	86.3153	MVL		10	93.5943	ConvNeXt-Tiny			10	89.6858	Ours-ResNet-18 (512×256)			10	90.7501	w/o MVL
MAE	External datasets	EMBED	SV	3	9.37819		11	89.1029	MVL		11	95.3737	ConvNeXt-Tiny			11	92.0933	Ours-ResNet-18 (512×256)			11	93.1323	w/o MVL
MAE	External datasets	EMBED	SV	4	9.67466		12	91.5231	MVL		12	96.848	ConvNeXt-Tiny			12	93.9939	Ours-ResNet-18 (512×256)			12	94.8049	w/o MVL
MAE	External datasets	EMBED	SV	5	10.2869		13	93.5188	MVL		13	97.636	ConvNeXt-Tiny			13	95.4891	Ours-ResNet-18 (512×256)			13	96.0973	w/o MVL
Pearson Correlation (r)	External datasets	EMBED	SV	1	0.560509		14	94.9569	MVL		14	98.3477	ConvNeXt-Tiny			14	96.4774	Ours-ResNet-18 (512×256)			14	97.1617	w/o MVL
Pearson Correlation (r)	External datasets	EMBED	SV	2	0.596672		15	96.1733	MVL		15	98.8307	ConvNeXt-Tiny			15	97.5418	Ours-ResNet-18 (512×256)			15	97.9726	w/o MVL
Pearson Correlation (r)	External datasets	EMBED	SV	3	0.631568		16	96.9906	MVL		16	99.1357	ConvNeXt-Tiny			16	98.2007	Ours-ResNet-18 (512×256)			16	98.5555	w/o MVL
Pearson Correlation (r)	External datasets	EMBED	SV	4	0.594522		0	5.79067	POE		0	7.34621	DenseNet-121			0	6.03142	Ours-ResNet-18 (256×128)			0	6.741	w/o POE
Pearson Correlation (r)	External datasets	EMBED	SV	5	0.61576		1	17.8218	POE		1	22.4708	DenseNet-121			1	17.7141	Ours-ResNet-18 (256×128)			1	21.0846	w/o POE
CS (𝛼=5y) %	External datasets	EMBED	SV	1	37.4175		2	28.7633	POE		2	36.7311	DenseNet-121			2	31.3735	Ours-ResNet-18 (256×128)			2	33.6036	w/o POE
CS (𝛼=5y) %	External datasets	EMBED	SV	2	35.6031		3	39.388	POE		3	48.6019	DenseNet-121			3	42.3974	Ours-ResNet-18 (256×128)			3	45.2864	w/o POE
CS (𝛼=5y) %	External datasets	EMBED	SV	3	37.2526		4	49.2017	POE		4	58.9731	DenseNet-121			4	52.3568	Ours-ResNet-18 (256×128)			4	56.5636	w/o POE
CS (𝛼=5y) %	External datasets	EMBED	SV	4	35.7756		5	57.3049	POE		5	68.0224	DenseNet-121			5	61.1252	Ours-ResNet-18 (256×128)			5	66.3457	w/o POE
CS (𝛼=5y) %	External datasets	EMBED	SV	5	33.9679		6	65.1673	POE		6	74.6568	DenseNet-121			6	68.1196	Ours-ResNet-18 (256×128)			6	73.5428	w/o POE
MAE	External datasets	CMMD	SV	1	7.63102		7	71.2114	POE		7	81.215	DenseNet-121			7	74.8099	Ours-ResNet-18 (256×128)			7	79.701	w/o POE
MAE	External datasets	CMMD	SV	2	7.61183		8	76.8436	POE		8	85.6889	DenseNet-121			8	80.0811	Ours-ResNet-18 (256×128)			8	84.1105	w/o POE
MAE	External datasets	CMMD	SV	3	6.90531		9	81.4369	POE		9	89.2222	DenseNet-121			9	84.0851	Ours-ResNet-18 (256×128)			9	88.2666	w/o POE
MAE	External datasets	CMMD	SV	4	7.14207		10	85.0355	POE		10	92.4759	DenseNet-121			10	87.8611	Ours-ResNet-18 (256×128)			10	91.2316	w/o POE
MAE	External datasets	CMMD	SV	5	6.7746		11	88.0955	POE		11	94.6111	DenseNet-121			11	90.4714	Ours-ResNet-18 (256×128)			11	93.4617	w/o POE
Pearson Correlation (r)	External datasets	CMMD	SV	1	0.35224		12	90.6551	POE		12	96.2379	DenseNet-121			12	92.5494	Ours-ResNet-18 (256×128)			12	95.4131	w/o POE
Pearson Correlation (r)	External datasets	CMMD	SV	2	0.450894		13	92.5811	POE		13	97.6106	DenseNet-121			13	94.2727	Ours-ResNet-18 (256×128)			13	96.7816	w/o POE
Pearson Correlation (r)	External datasets	CMMD	SV	3	0.423702		14	94.2537	POE		14	98.3223	DenseNet-121			14	95.3624	Ours-ResNet-18 (256×128)			14	97.5925	w/o POE
Pearson Correlation (r)	External datasets	CMMD	SV	4	0.479451		15	95.5018	POE		15	98.8307	DenseNet-121			15	96.4774	Ours-ResNet-18 (256×128)			15	98.15	w/o POE
Pearson Correlation (r)	External datasets	CMMD	SV	5	0.484819		16	96.5218	POE		16	99.1612	DenseNet-121			16	97.2631	Ours-ResNet-18 (256×128)			16	98.5048	w/o POE
CS (𝛼=5y) %	External datasets	CMMD	SV	1	48.1183		0	6.2405	GLT		0	6.50737	EfficientNet-B0								0	7.29853	w/o Transformer
CS (𝛼=5y) %	External datasets	CMMD	SV	2	46.4516		1	18.2717	GLT		1	20.8693	EfficientNet-B0								1	20.3497	w/o Transformer
CS (𝛼=5y) %	External datasets	CMMD	SV	3	50.8065		2	29.3588	GLT		2	34.0366	EfficientNet-B0								2	33.7304	w/o Transformer
CS (𝛼=5y) %	External datasets	CMMD	SV	4	49.3011		3	39.6287	GLT		3	46.543	EfficientNet-B0								3	46.072	w/o Transformer
CS (𝛼=5y) %	External datasets	CMMD	SV	5	52.3656		4	49.8099	GLT		4	56.8632	EfficientNet-B0								4	57.8054	w/o Transformer
MAE	Internal datasets	Combined	POE	1	5.79177		5	58.6036	GLT		5	65.9126	EfficientNet-B0								5	65.7881	w/o Transformer
MAE	Internal datasets	Combined	POE	2	5.73372		6	66.4597	GLT		6	74.1484	EfficientNet-B0								6	73.5428	w/o Transformer
MAE	Internal datasets	Combined	POE	3	5.65614		7	72.5862	GLT		7	80.0203	EfficientNet-B0								7	79.4729	w/o Transformer
MAE	Internal datasets	Combined	POE	4	5.63624		8	78.022	GLT		8	84.8246	EfficientNet-B0								8	84.2119	w/o Transformer
MAE	Internal datasets	Combined	POE	5	5.62758		9	82.6343	GLT		9	88.8155	EfficientNet-B0								9	88.1652	w/o Transformer
Pearson Correlation (r)	Internal datasets	Combined	POE	1	0.77784		10	86.1632	GLT		10	92.3742	EfficientNet-B0								10	91.1556	w/o Transformer
Pearson Correlation (r)	Internal datasets	Combined	POE	2	0.783317		11	89.1789	GLT		11	94.6365	EfficientNet-B0								11	93.5378	w/o Transformer
Pearson Correlation (r)	Internal datasets	Combined	POE	3	0.789905		12	91.6688	GLT		12	96.543	EfficientNet-B0								12	95.0583	w/o Transformer
Pearson Correlation (r)	Internal datasets	Combined	POE	4	0.790571		13	93.6835	GLT		13	97.4581	EfficientNet-B0								13	96.4268	w/o Transformer
Pearson Correlation (r)	Internal datasets	Combined	POE	5	0.788784		14	95.128	GLT		14	98.0427	EfficientNet-B0								14	97.5165	w/o Transformer
CS (𝛼=5y) %	Internal datasets	Combined	POE	1	57.3049		15	96.3064	GLT		15	98.5765	EfficientNet-B0								15	98.2767	w/o Transformer
CS (𝛼=5y) %	Internal datasets	Combined	POE	2	57.9511		16	97.0793	GLT		16	98.9324	EfficientNet-B0								16	98.6822	w/o Transformer
CS (𝛼=5y) %	Internal datasets	Combined	POE	3	58.5403
CS (𝛼=5y) %	Internal datasets	Combined	POE	4	58.3819
CS (𝛼=5y) %	Internal datasets	Combined	POE	5	58.5023
MAE	Internal datasets	Inhouse	POE	1	5.44978
MAE	Internal datasets	Inhouse	POE	2	5.50711
MAE	Internal datasets	Inhouse	POE	3	5.4345
MAE	Internal datasets	Inhouse	POE	4	5.45917
MAE	Internal datasets	Inhouse	POE	5	5.44871
Pearson Correlation (r)	Internal datasets	Inhouse	POE	1	0.799706
Pearson Correlation (r)	Internal datasets	Inhouse	POE	2	0.795827
Pearson Correlation (r)	Internal datasets	Inhouse	POE	3	0.800093
Pearson Correlation (r)	Internal datasets	Inhouse	POE	4	0.799334
Pearson Correlation (r)	Internal datasets	Inhouse	POE	5	0.798677
CS (𝛼=5y) %	Internal datasets	Inhouse	POE	1	59.3712
CS (𝛼=5y) %	Internal datasets	Inhouse	POE	2	59.5922
CS (𝛼=5y) %	Internal datasets	Inhouse	POE	3	59.8634
CS (𝛼=5y) %	Internal datasets	Inhouse	POE	4	59.09
CS (𝛼=5y) %	Internal datasets	Inhouse	POE	5	59.552
MAE	Internal datasets	RSNA	POE	1	5.91324
MAE	Internal datasets	RSNA	POE	2	5.94337
MAE	Internal datasets	RSNA	POE	3	5.87601
MAE	Internal datasets	RSNA	POE	4	5.84167
MAE	Internal datasets	RSNA	POE	5	5.78345
Pearson Correlation (r)	Internal datasets	RSNA	POE	1	0.723
Pearson Correlation (r)	Internal datasets	RSNA	POE	2	0.72226
Pearson Correlation (r)	Internal datasets	RSNA	POE	3	0.731795
Pearson Correlation (r)	Internal datasets	RSNA	POE	4	0.731789
Pearson Correlation (r)	Internal datasets	RSNA	POE	5	0.73423
CS (𝛼=5y) %	Internal datasets	RSNA	POE	1	56.4667
CS (𝛼=5y) %	Internal datasets	RSNA	POE	2	55.3333
CS (𝛼=5y) %	Internal datasets	RSNA	POE	3	57
CS (𝛼=5y) %	Internal datasets	RSNA	POE	4	56.5
CS (𝛼=5y) %	Internal datasets	RSNA	POE	5	57.3333
MAE	Internal datasets	VinDr	POE	1	6.86693
MAE	Internal datasets	VinDr	POE	2	6.3091
MAE	Internal datasets	VinDr	POE	3	6.20317
MAE	Internal datasets	VinDr	POE	4	6.04173
MAE	Internal datasets	VinDr	POE	5	6.09196
Pearson Correlation (r)	Internal datasets	VinDr	POE	1	0.63612
Pearson Correlation (r)	Internal datasets	VinDr	POE	2	0.644182
Pearson Correlation (r)	Internal datasets	VinDr	POE	3	0.661136
Pearson Correlation (r)	Internal datasets	VinDr	POE	4	0.642357
Pearson Correlation (r)	Internal datasets	VinDr	POE	5	0.647873
CS (𝛼=5y) %	Internal datasets	VinDr	POE	1	50.9194
CS (𝛼=5y) %	Internal datasets	VinDr	POE	2	54.9505
CS (𝛼=5y) %	Internal datasets	VinDr	POE	3	55.5163
CS (𝛼=5y) %	Internal datasets	VinDr	POE	4	57.8854
CS (𝛼=5y) %	Internal datasets	VinDr	POE	5	56.0467
MAE	External datasets	EMBED	POE	1	6.38848
MAE	External datasets	EMBED	POE	2	6.35036
MAE	External datasets	EMBED	POE	3	6.42741
MAE	External datasets	EMBED	POE	4	6.34313
MAE	External datasets	EMBED	POE	5	6.37234
Pearson Correlation (r)	External datasets	EMBED	POE	1	0.749482
Pearson Correlation (r)	External datasets	EMBED	POE	2	0.749146
Pearson Correlation (r)	External datasets	EMBED	POE	3	0.745253
Pearson Correlation (r)	External datasets	EMBED	POE	4	0.750686
Pearson Correlation (r)	External datasets	EMBED	POE	5	0.745662
CS (𝛼=5y) %	External datasets	EMBED	POE	1	52.59
CS (𝛼=5y) %	External datasets	EMBED	POE	2	53.0713
CS (𝛼=5y) %	External datasets	EMBED	POE	3	52.5628
CS (𝛼=5y) %	External datasets	EMBED	POE	4	52.9457
CS (𝛼=5y) %	External datasets	EMBED	POE	5	52.9608
MAE	External datasets	CMMD	POE	1	5.93108
MAE	External datasets	CMMD	POE	2	6.27846
MAE	External datasets	CMMD	POE	3	5.99043
MAE	External datasets	CMMD	POE	4	5.99257
MAE	External datasets	CMMD	POE	5	6.07666
Pearson Correlation (r)	External datasets	CMMD	POE	1	0.595143
Pearson Correlation (r)	External datasets	CMMD	POE	2	0.572618
Pearson Correlation (r)	External datasets	CMMD	POE	3	0.609462
Pearson Correlation (r)	External datasets	CMMD	POE	4	0.589966
Pearson Correlation (r)	External datasets	CMMD	POE	5	0.601039
CS (𝛼=5y) %	External datasets	CMMD	POE	1	56.129
CS (𝛼=5y) %	External datasets	CMMD	POE	2	52.4731
CS (𝛼=5y) %	External datasets	CMMD	POE	3	54.086
CS (𝛼=5y) %	External datasets	CMMD	POE	4	54.7849
CS (𝛼=5y) %	External datasets	CMMD	POE	5	53.1183
MAE	Internal datasets	Combined	MVL	1	5.63081
MAE	Internal datasets	Combined	MVL	2	5.61088
MAE	Internal datasets	Combined	MVL	3	5.53008
MAE	Internal datasets	Combined	MVL	4	5.5522
MAE	Internal datasets	Combined	MVL	5	5.56689
Pearson Correlation (r)	Internal datasets	Combined	MVL	1	0.789355
Pearson Correlation (r)	Internal datasets	Combined	MVL	2	0.792112
Pearson Correlation (r)	Internal datasets	Combined	MVL	3	0.801796
Pearson Correlation (r)	Internal datasets	Combined	MVL	4	0.798533
Pearson Correlation (r)	Internal datasets	Combined	MVL	5	0.796968
CS (𝛼=5y) %	Internal datasets	Combined	MVL	1	58.6227
CS (𝛼=5y) %	Internal datasets	Combined	MVL	2	58.8571
CS (𝛼=5y) %	Internal datasets	Combined	MVL	3	59.2752
CS (𝛼=5y) %	Internal datasets	Combined	MVL	4	58.8571
CS (𝛼=5y) %	Internal datasets	Combined	MVL	5	59.1105
MAE	Internal datasets	Inhouse	MVL	1	5.45541
MAE	Internal datasets	Inhouse	MVL	2	5.42624
MAE	Internal datasets	Inhouse	MVL	3	5.38521
MAE	Internal datasets	Inhouse	MVL	4	5.38016
MAE	Internal datasets	Inhouse	MVL	5	5.38178
Pearson Correlation (r)	Internal datasets	Inhouse	MVL	1	0.799052
Pearson Correlation (r)	Internal datasets	Inhouse	MVL	2	0.800992
Pearson Correlation (r)	Internal datasets	Inhouse	MVL	3	0.809425
Pearson Correlation (r)	Internal datasets	Inhouse	MVL	4	0.807612
Pearson Correlation (r)	Internal datasets	Inhouse	MVL	5	0.805693
CS (𝛼=5y) %	Internal datasets	Inhouse	MVL	1	59.5922
CS (𝛼=5y) %	Internal datasets	Inhouse	MVL	2	59.8132
CS (𝛼=5y) %	Internal datasets	Inhouse	MVL	3	59.5922
CS (𝛼=5y) %	Internal datasets	Inhouse	MVL	4	59.5822
CS (𝛼=5y) %	Internal datasets	Inhouse	MVL	5	60.1547
MAE	Internal datasets	RSNA	MVL	1	5.84358
MAE	Internal datasets	RSNA	MVL	2	5.73882
MAE	Internal datasets	RSNA	MVL	3	5.71526
MAE	Internal datasets	RSNA	MVL	4	5.76372
MAE	Internal datasets	RSNA	MVL	5	5.77452
Pearson Correlation (r)	Internal datasets	RSNA	MVL	1	0.730056
Pearson Correlation (r)	Internal datasets	RSNA	MVL	2	0.744148
Pearson Correlation (r)	Internal datasets	RSNA	MVL	3	0.743648
Pearson Correlation (r)	Internal datasets	RSNA	MVL	4	0.743257
Pearson Correlation (r)	Internal datasets	RSNA	MVL	5	0.742828
CS (𝛼=5y) %	Internal datasets	RSNA	MVL	1	56.9
CS (𝛼=5y) %	Internal datasets	RSNA	MVL	2	57.9667
CS (𝛼=5y) %	Internal datasets	RSNA	MVL	3	58.3
CS (𝛼=5y) %	Internal datasets	RSNA	MVL	4	57.2667
CS (𝛼=5y) %	Internal datasets	RSNA	MVL	5	56.9667
MAE	Internal datasets	VinDr	MVL	1	6.02262
MAE	Internal datasets	VinDr	MVL	2	6.1252
MAE	Internal datasets	VinDr	MVL	3	5.84364
MAE	Internal datasets	VinDr	MVL	4	5.9335
MAE	Internal datasets	VinDr	MVL	5	5.99834
Pearson Correlation (r)	Internal datasets	VinDr	MVL	1	0.652053
Pearson Correlation (r)	Internal datasets	VinDr	MVL	2	0.647313
Pearson Correlation (r)	Internal datasets	VinDr	MVL	3	0.670966
Pearson Correlation (r)	Internal datasets	VinDr	MVL	4	0.655529
Pearson Correlation (r)	Internal datasets	VinDr	MVL	5	0.662315
CS (𝛼=5y) %	Internal datasets	VinDr	MVL	1	57.0368
CS (𝛼=5y) %	Internal datasets	VinDr	MVL	2	56.4356
CS (𝛼=5y) %	Internal datasets	VinDr	MVL	3	59.1938
CS (𝛼=5y) %	Internal datasets	VinDr	MVL	4	57.9915
CS (𝛼=5y) %	Internal datasets	VinDr	MVL	5	57.7086
MAE	External datasets	EMBED	MVL	1	6.34744
MAE	External datasets	EMBED	MVL	2	6.30796
MAE	External datasets	EMBED	MVL	3	6.28844
MAE	External datasets	EMBED	MVL	4	6.33396
MAE	External datasets	EMBED	MVL	5	6.28698
Pearson Correlation (r)	External datasets	EMBED	MVL	1	0.756478
Pearson Correlation (r)	External datasets	EMBED	MVL	2	0.758358
Pearson Correlation (r)	External datasets	EMBED	MVL	3	0.760551
Pearson Correlation (r)	External datasets	EMBED	MVL	4	0.758584
Pearson Correlation (r)	External datasets	EMBED	MVL	5	0.758759
CS (𝛼=5y) %	External datasets	EMBED	MVL	1	52.8337
CS (𝛼=5y) %	External datasets	EMBED	MVL	2	53.2952
CS (𝛼=5y) %	External datasets	EMBED	MVL	3	53.0614
CS (𝛼=5y) %	External datasets	EMBED	MVL	4	52.9442
CS (𝛼=5y) %	External datasets	EMBED	MVL	5	53.2446
MAE	External datasets	CMMD	MVL	1	5.89655
MAE	External datasets	CMMD	MVL	2	5.96116
MAE	External datasets	CMMD	MVL	3	6.09758
MAE	External datasets	CMMD	MVL	4	5.97433
MAE	External datasets	CMMD	MVL	5	6.09319
Pearson Correlation (r)	External datasets	CMMD	MVL	1	0.595285
Pearson Correlation (r)	External datasets	CMMD	MVL	2	0.605569
Pearson Correlation (r)	External datasets	CMMD	MVL	3	0.593261
Pearson Correlation (r)	External datasets	CMMD	MVL	4	0.593869
Pearson Correlation (r)	External datasets	CMMD	MVL	5	0.588736
CS (𝛼=5y) %	External datasets	CMMD	MVL	1	55
CS (𝛼=5y) %	External datasets	CMMD	MVL	2	51.6667
CS (𝛼=5y) %	External datasets	CMMD	MVL	3	53.9247
CS (𝛼=5y) %	External datasets	CMMD	MVL	4	55.3763
CS (𝛼=5y) %	External datasets	CMMD	MVL	5	54.3548
MAE	Internal datasets	Combined	GLT	1	5.62189
MAE	Internal datasets	Combined	GLT	2	5.66901
MAE	Internal datasets	Combined	GLT	3	5.5835
MAE	Internal datasets	Combined	GLT	4	5.67344
MAE	Internal datasets	Combined	GLT	5	5.59804
Pearson Correlation (r)	Internal datasets	Combined	GLT	1	0.79171
Pearson Correlation (r)	Internal datasets	Combined	GLT	2	0.79257
Pearson Correlation (r)	Internal datasets	Combined	GLT	3	0.797851
Pearson Correlation (r)	Internal datasets	Combined	GLT	4	0.791481
Pearson Correlation (r)	Internal datasets	Combined	GLT	5	0.79388
CS (𝛼=5y) %	Internal datasets	Combined	GLT	1	58.6036
CS (𝛼=5y) %	Internal datasets	Combined	GLT	2	57.9511
CS (𝛼=5y) %	Internal datasets	Combined	GLT	3	58.6543
CS (𝛼=5y) %	Internal datasets	Combined	GLT	4	57.8941
CS (𝛼=5y) %	Internal datasets	Combined	GLT	5	58.3439
MAE	Internal datasets	Inhouse	GLT	1	5.48855
MAE	Internal datasets	Inhouse	GLT	2	5.50104
MAE	Internal datasets	Inhouse	GLT	3	5.46885
MAE	Internal datasets	Inhouse	GLT	4	5.52602
MAE	Internal datasets	Inhouse	GLT	5	5.4718
Pearson Correlation (r)	Internal datasets	Inhouse	GLT	1	0.799542
Pearson Correlation (r)	Internal datasets	Inhouse	GLT	2	0.800335
Pearson Correlation (r)	Internal datasets	Inhouse	GLT	3	0.80156
Pearson Correlation (r)	Internal datasets	Inhouse	GLT	4	0.798128
Pearson Correlation (r)	Internal datasets	Inhouse	GLT	5	0.798568
CS (𝛼=5y) %	Internal datasets	Inhouse	GLT	1	59.1703
CS (𝛼=5y) %	Internal datasets	Inhouse	GLT	2	58.6681
CS (𝛼=5y) %	Internal datasets	Inhouse	GLT	3	59.1703
CS (𝛼=5y) %	Internal datasets	Inhouse	GLT	4	58.3166
CS (𝛼=5y) %	Internal datasets	Inhouse	GLT	5	58.5878
MAE	Internal datasets	RSNA	GLT	1	5.81803
MAE	Internal datasets	RSNA	GLT	2	5.82895
MAE	Internal datasets	RSNA	GLT	3	5.79003
MAE	Internal datasets	RSNA	GLT	4	5.78174
MAE	Internal datasets	RSNA	GLT	5	5.81064
Pearson Correlation (r)	Internal datasets	RSNA	GLT	1	0.735469
Pearson Correlation (r)	Internal datasets	RSNA	GLT	2	0.736847
Pearson Correlation (r)	Internal datasets	RSNA	GLT	3	0.737966
Pearson Correlation (r)	Internal datasets	RSNA	GLT	4	0.741846
Pearson Correlation (r)	Internal datasets	RSNA	GLT	5	0.736891
CS (𝛼=5y) %	Internal datasets	RSNA	GLT	1	56.3333
CS (𝛼=5y) %	Internal datasets	RSNA	GLT	2	56.2667
CS (𝛼=5y) %	Internal datasets	RSNA	GLT	3	57.7667
CS (𝛼=5y) %	Internal datasets	RSNA	GLT	4	56.9
CS (𝛼=5y) %	Internal datasets	RSNA	GLT	5	57.2
MAE	Internal datasets	VinDr	GLT	1	5.88325
MAE	Internal datasets	VinDr	GLT	2	6.09068
MAE	Internal datasets	VinDr	GLT	3	5.76802
MAE	Internal datasets	VinDr	GLT	4	6.07752
MAE	Internal datasets	VinDr	GLT	5	5.81695
Pearson Correlation (r)	Internal datasets	VinDr	GLT	1	0.658266
Pearson Correlation (r)	Internal datasets	VinDr	GLT	2	0.654468
Pearson Correlation (r)	Internal datasets	VinDr	GLT	3	0.674232
Pearson Correlation (r)	Internal datasets	VinDr	GLT	4	0.650773
Pearson Correlation (r)	Internal datasets	VinDr	GLT	5	0.665617
CS (𝛼=5y) %	Internal datasets	VinDr	GLT	1	59.017
CS (𝛼=5y) %	Internal datasets	VinDr	GLT	2	57.2136
CS (𝛼=5y) %	Internal datasets	VinDr	GLT	3	57.7793
CS (𝛼=5y) %	Internal datasets	VinDr	GLT	4	57.4611
CS (𝛼=5y) %	Internal datasets	VinDr	GLT	5	58.6987
MAE	External datasets	EMBED	GLT	1	6.3443
MAE	External datasets	EMBED	GLT	2	6.35588
MAE	External datasets	EMBED	GLT	3	6.32685
MAE	External datasets	EMBED	GLT	4	6.28638
MAE	External datasets	EMBED	GLT	5	6.43049
Pearson Correlation (r)	External datasets	EMBED	GLT	1	0.752048
Pearson Correlation (r)	External datasets	EMBED	GLT	2	0.750237
Pearson Correlation (r)	External datasets	EMBED	GLT	3	0.755118
Pearson Correlation (r)	External datasets	EMBED	GLT	4	0.755444
Pearson Correlation (r)	External datasets	EMBED	GLT	5	0.75323
CS (𝛼=5y) %	External datasets	EMBED	GLT	1	52.8761
CS (𝛼=5y) %	External datasets	EMBED	GLT	2	52.7732
CS (𝛼=5y) %	External datasets	EMBED	GLT	3	53.0017
CS (𝛼=5y) %	External datasets	EMBED	GLT	4	53.3702
CS (𝛼=5y) %	External datasets	EMBED	GLT	5	52.1466
MAE	External datasets	CMMD	GLT	1	6.02356
MAE	External datasets	CMMD	GLT	2	6.21521
MAE	External datasets	CMMD	GLT	3	5.9284
MAE	External datasets	CMMD	GLT	4	6.31204
MAE	External datasets	CMMD	GLT	5	5.9978
Pearson Correlation (r)	External datasets	CMMD	GLT	1	0.59517
Pearson Correlation (r)	External datasets	CMMD	GLT	2	0.591506
Pearson Correlation (r)	External datasets	CMMD	GLT	3	0.621637
Pearson Correlation (r)	External datasets	CMMD	GLT	4	0.575526
Pearson Correlation (r)	External datasets	CMMD	GLT	5	0.608387
CS (𝛼=5y) %	External datasets	CMMD	GLT	1	54.8387
CS (𝛼=5y) %	External datasets	CMMD	GLT	2	53.7634
CS (𝛼=5y) %	External datasets	CMMD	GLT	3	55.7527
CS (𝛼=5y) %	External datasets	CMMD	GLT	4	52.5269
CS (𝛼=5y) %	External datasets	CMMD	GLT	5	54.1398
MAE	Internal datasets	Combined	MV	1	5.12643
MAE	Internal datasets	Combined	MV	2	5.09594
MAE	Internal datasets	Combined	MV	3	5.01985
MAE	Internal datasets	Combined	MV	4	5.08235
MAE	Internal datasets	Combined	MV	5	5.0703
Pearson Correlation (r)	Internal datasets	Combined	MV	1	0.821464
Pearson Correlation (r)	Internal datasets	Combined	MV	2	0.827844
Pearson Correlation (r)	Internal datasets	Combined	MV	3	0.834105
Pearson Correlation (r)	Internal datasets	Combined	MV	4	0.83147
Pearson Correlation (r)	Internal datasets	Combined	MV	5	0.827753
CS (𝛼=5y) %	Internal datasets	Combined	MV	1	63.3553
CS (𝛼=5y) %	Internal datasets	Combined	MV	2	63.5073
CS (𝛼=5y) %	Internal datasets	Combined	MV	3	63.9635
CS (𝛼=5y) %	Internal datasets	Combined	MV	4	63.7608
CS (𝛼=5y) %	Internal datasets	Combined	MV	5	63.7101
MAE	Internal datasets	Inhouse	MV	1	4.93571
MAE	Internal datasets	Inhouse	MV	2	4.82151
MAE	Internal datasets	Inhouse	MV	3	4.84154
MAE	Internal datasets	Inhouse	MV	4	4.78331
MAE	Internal datasets	Inhouse	MV	5	4.82159
Pearson Correlation (r)	Internal datasets	Inhouse	MV	1	0.833436
Pearson Correlation (r)	Internal datasets	Inhouse	MV	2	0.84605
Pearson Correlation (r)	Internal datasets	Inhouse	MV	3	0.846432
Pearson Correlation (r)	Internal datasets	Inhouse	MV	4	0.851262
Pearson Correlation (r)	Internal datasets	Inhouse	MV	5	0.845767
CS (𝛼=5y) %	Internal datasets	Inhouse	MV	1	64.323
CS (𝛼=5y) %	Internal datasets	Inhouse	MV	2	65.448
CS (𝛼=5y) %	Internal datasets	Inhouse	MV	3	64.8051
CS (𝛼=5y) %	Internal datasets	Inhouse	MV	4	65.4881
CS (𝛼=5y) %	Internal datasets	Inhouse	MV	5	64.9257
MAE	Internal datasets	RSNA	MV	1	5.51857
MAE	Internal datasets	RSNA	MV	2	5.64618
MAE	Internal datasets	RSNA	MV	3	5.38468
MAE	Internal datasets	RSNA	MV	4	5.50217
MAE	Internal datasets	RSNA	MV	5	5.52021
Pearson Correlation (r)	Internal datasets	RSNA	MV	1	0.757487
Pearson Correlation (r)	Internal datasets	RSNA	MV	2	0.74778
Pearson Correlation (r)	Internal datasets	RSNA	MV	3	0.770935
Pearson Correlation (r)	Internal datasets	RSNA	MV	4	0.759258
Pearson Correlation (r)	Internal datasets	RSNA	MV	5	0.756405
CS (𝛼=5y) %	Internal datasets	RSNA	MV	1	59.4667
CS (𝛼=5y) %	Internal datasets	RSNA	MV	2	59.4667
CS (𝛼=5y) %	Internal datasets	RSNA	MV	3	61.2
CS (𝛼=5y) %	Internal datasets	RSNA	MV	4	60.2667
CS (𝛼=5y) %	Internal datasets	RSNA	MV	5	60
MAE	Internal datasets	VinDr	MV	1	5.38183
MAE	Internal datasets	VinDr	MV	2	5.47838
MAE	Internal datasets	VinDr	MV	3	5.26058
MAE	Internal datasets	VinDr	MV	4	5.68979
MAE	Internal datasets	VinDr	MV	5	5.46858
Pearson Correlation (r)	Internal datasets	VinDr	MV	1	0.673627
Pearson Correlation (r)	Internal datasets	VinDr	MV	2	0.685859
Pearson Correlation (r)	Internal datasets	VinDr	MV	3	0.694156
Pearson Correlation (r)	Internal datasets	VinDr	MV	4	0.685893
Pearson Correlation (r)	Internal datasets	VinDr	MV	5	0.662528
CS (𝛼=5y) %	Internal datasets	VinDr	MV	1	64.0736
CS (𝛼=5y) %	Internal datasets	VinDr	MV	2	60.9618
CS (𝛼=5y) %	Internal datasets	VinDr	MV	3	63.9321
CS (𝛼=5y) %	Internal datasets	VinDr	MV	4	61.3861
CS (𝛼=5y) %	Internal datasets	VinDr	MV	5	63.3663
MAE	External datasets	EMBED	MV	1	6.16022
MAE	External datasets	EMBED	MV	2	5.87392
MAE	External datasets	EMBED	MV	3	5.89412
MAE	External datasets	EMBED	MV	4	5.85421
MAE	External datasets	EMBED	MV	5	5.93541
Pearson Correlation (r)	External datasets	EMBED	MV	1	0.778835
Pearson Correlation (r)	External datasets	EMBED	MV	2	0.786776
Pearson Correlation (r)	External datasets	EMBED	MV	3	0.788829
Pearson Correlation (r)	External datasets	EMBED	MV	4	0.787932
Pearson Correlation (r)	External datasets	EMBED	MV	5	0.784111
CS (𝛼=5y) %	External datasets	EMBED	MV	1	53.8408
CS (𝛼=5y) %	External datasets	EMBED	MV	2	56.7857
CS (𝛼=5y) %	External datasets	EMBED	MV	3	56.02
CS (𝛼=5y) %	External datasets	EMBED	MV	4	56.7403
CS (𝛼=5y) %	External datasets	EMBED	MV	5	55.8989
MAE	External datasets	CMMD	MV	1	6.15547
MAE	External datasets	CMMD	MV	2	6.14024
MAE	External datasets	CMMD	MV	3	6.16891
MAE	External datasets	CMMD	MV	4	6.45063
MAE	External datasets	CMMD	MV	5	6.04537
Pearson Correlation (r)	External datasets	CMMD	MV	1	0.597302
Pearson Correlation (r)	External datasets	CMMD	MV	2	0.601641
Pearson Correlation (r)	External datasets	CMMD	MV	3	0.613501
Pearson Correlation (r)	External datasets	CMMD	MV	4	0.570931
Pearson Correlation (r)	External datasets	CMMD	MV	5	0.625968
CS (𝛼=5y) %	External datasets	CMMD	MV	1	53.5484
CS (𝛼=5y) %	External datasets	CMMD	MV	2	53.1183
CS (𝛼=5y) %	External datasets	CMMD	MV	3	51.828
CS (𝛼=5y) %	External datasets	CMMD	MV	4	50.7527
CS (𝛼=5y) %	External datasets	CMMD	MV	5	55.6989
MAE	Internal datasets	Combined	Ours	1	4.23014
MAE	Internal datasets	Combined	Ours	2	4.15015
MAE	Internal datasets	Combined	Ours	3	4.16709
MAE	Internal datasets	Combined	Ours	4	4.16096
MAE	Internal datasets	Combined	Ours	5	4.16413
Pearson Correlation (r)	Internal datasets	Combined	Ours	1	0.889677
Pearson Correlation (r)	Internal datasets	Combined	Ours	2	0.891949
Pearson Correlation (r)	Internal datasets	Combined	Ours	3	0.891792
Pearson Correlation (r)	Internal datasets	Combined	Ours	4	0.892054
Pearson Correlation (r)	Internal datasets	Combined	Ours	5	0.891782
CS (𝛼=5y) %	Internal datasets	Combined	Ours	1	71.0727
CS (𝛼=5y) %	Internal datasets	Combined	Ours	2	73.1317
CS (𝛼=5y) %	Internal datasets	Combined	Ours	3	72.3691
CS (𝛼=5y) %	Internal datasets	Combined	Ours	4	72.6741
CS (𝛼=5y) %	Internal datasets	Combined	Ours	5	71.8861
MAE	Internal datasets	Inhouse	Ours	1	4.23168
MAE	Internal datasets	Inhouse	Ours	2	4.10475
MAE	Internal datasets	Inhouse	Ours	3	4.17545
MAE	Internal datasets	Inhouse	Ours	4	4.13985
MAE	Internal datasets	Inhouse	Ours	5	4.14565
Pearson Correlation (r)	Internal datasets	Inhouse	Ours	1	0.885824
Pearson Correlation (r)	Internal datasets	Inhouse	Ours	2	0.889842
Pearson Correlation (r)	Internal datasets	Inhouse	Ours	3	0.886027
Pearson Correlation (r)	Internal datasets	Inhouse	Ours	4	0.889017
Pearson Correlation (r)	Internal datasets	Inhouse	Ours	5	0.887665
CS (𝛼=5y) %	Internal datasets	Inhouse	Ours	1	70.7307
CS (𝛼=5y) %	Internal datasets	Inhouse	Ours	2	72.9108
CS (𝛼=5y) %	Internal datasets	Inhouse	Ours	3	71.5382
CS (𝛼=5y) %	Internal datasets	Inhouse	Ours	4	72.4667
CS (𝛼=5y) %	Internal datasets	Inhouse	Ours	5	71.7804
MAE	Internal datasets	RSNA	Ours	1	4.61365
MAE	Internal datasets	RSNA	Ours	2	4.67489
MAE	Internal datasets	RSNA	Ours	3	4.70647
MAE	Internal datasets	RSNA	Ours	4	4.7159
MAE	Internal datasets	RSNA	Ours	5	4.65945
Pearson Correlation (r)	Internal datasets	RSNA	Ours	1	0.836036
Pearson Correlation (r)	Internal datasets	RSNA	Ours	2	0.832953
Pearson Correlation (r)	Internal datasets	RSNA	Ours	3	0.83313
Pearson Correlation (r)	Internal datasets	RSNA	Ours	4	0.832498
Pearson Correlation (r)	Internal datasets	RSNA	Ours	5	0.832144
CS (𝛼=5y) %	Internal datasets	RSNA	Ours	1	67.4667
CS (𝛼=5y) %	Internal datasets	RSNA	Ours	2	66.9333
CS (𝛼=5y) %	Internal datasets	RSNA	Ours	3	66.5333
CS (𝛼=5y) %	Internal datasets	RSNA	Ours	4	67.2
CS (𝛼=5y) %	Internal datasets	RSNA	Ours	5	66.5333
MAE	Internal datasets	VinDr	Ours	1	4.18636
MAE	Internal datasets	VinDr	Ours	2	4.15391
MAE	Internal datasets	VinDr	Ours	3	4.19266
MAE	Internal datasets	VinDr	Ours	4	4.23878
MAE	Internal datasets	VinDr	Ours	5	4.19557
Pearson Correlation (r)	Internal datasets	VinDr	Ours	1	0.844924
Pearson Correlation (r)	Internal datasets	VinDr	Ours	2	0.845066
Pearson Correlation (r)	Internal datasets	VinDr	Ours	3	0.840557
Pearson Correlation (r)	Internal datasets	VinDr	Ours	4	0.833979
Pearson Correlation (r)	Internal datasets	VinDr	Ours	5	0.842497
CS (𝛼=5y) %	Internal datasets	VinDr	Ours	1	71.1457
CS (𝛼=5y) %	Internal datasets	VinDr	Ours	2	72.5601
CS (𝛼=5y) %	Internal datasets	VinDr	Ours	3	72.1358
CS (𝛼=5y) %	Internal datasets	VinDr	Ours	4	71.8529
CS (𝛼=5y) %	Internal datasets	VinDr	Ours	5	71.8529
MAE	External datasets	EMBED	Ours	1	5.0783
MAE	External datasets	EMBED	Ours	2	5.04663
MAE	External datasets	EMBED	Ours	3	5.1581
MAE	External datasets	EMBED	Ours	4	5.12312
MAE	External datasets	EMBED	Ours	5	5.08949
Pearson Correlation (r)	External datasets	EMBED	Ours	1	0.85035
Pearson Correlation (r)	External datasets	EMBED	Ours	2	0.850614
Pearson Correlation (r)	External datasets	EMBED	Ours	3	0.846978
Pearson Correlation (r)	External datasets	EMBED	Ours	4	0.852678
Pearson Correlation (r)	External datasets	EMBED	Ours	5	0.848253
CS (𝛼=5y) %	External datasets	EMBED	Ours	1	62.8571
CS (𝛼=5y) %	External datasets	EMBED	Ours	2	63.2597
CS (𝛼=5y) %	External datasets	EMBED	Ours	3	62.0127
CS (𝛼=5y) %	External datasets	EMBED	Ours	4	62.6332
CS (𝛼=5y) %	External datasets	EMBED	Ours	5	62.7361
MAE	External datasets	CMMD	Ours	1	6.10329
MAE	External datasets	CMMD	Ours	2	6.0525
MAE	External datasets	CMMD	Ours	3	5.9356
MAE	External datasets	CMMD	Ours	4	6.38191
MAE	External datasets	CMMD	Ours	5	5.8851
Pearson Correlation (r)	External datasets	CMMD	Ours	1	0.680933
Pearson Correlation (r)	External datasets	CMMD	Ours	2	0.700624
Pearson Correlation (r)	External datasets	CMMD	Ours	3	0.700284
Pearson Correlation (r)	External datasets	CMMD	Ours	4	0.690044
Pearson Correlation (r)	External datasets	CMMD	Ours	5	0.720933
CS (𝛼=5y) %	External datasets	CMMD	Ours	1	54.8387
CS (𝛼=5y) %	External datasets	CMMD	Ours	2	55.914
CS (𝛼=5y) %	External datasets	CMMD	Ours	3	57.4194
CS (𝛼=5y) %	External datasets	CMMD	Ours	4	52.043
CS (𝛼=5y) %	External datasets	CMMD	Ours	5	55.4839

## Sheet: Fig.5
Combined dataset			Inhouse dataset			RSNA dataset			VinDr dataset			EMBED dataset			CMMD dataset
Chronolgical age	Breast age gap		Chronolgical age	Breast age gap		Chronolgical age	Breast age gap		Chronolgical age	Breast age gap		Chronolgical age	Breast age gap		Chronolgical age	Breast age gap
	Before	Bias-corrected		Before	Bias-corrected		Before	Bias-corrected		Before	Bias-corrected		Before	Bias-corrected		Before	Bias-corrected
56.945	1.976	3.209	61.799	-1.78	0.564	55	3.42	3.239	50	-4.593	-3.937	50.32	4.677	2.444	46	1.248	0.111
57.99	-0.377	1.095	62.79	-2.218	0.352	62	-5.333	-3.409	49	-7.977	-7.857	51.262	12.077	10.185	32	12.857	3.902
59.006	1.08	2.785	63.765	-2.888	-0.094	52	13.706	12.623	27	8.729	5.741	52.655	5.882	4.497	56	-1.291	3.157
54.248	1.995	2.61	61.207	0.615	2.824	61	1.488	3.111	36	-1.673	-6.406	43.894	2.296	-2.273	58	7.042	12.606
57.938	6.876	8.335	62.428	5.202	7.69	42	-1.609	-5.7	46	-3.307	-3.306	66.465	-1.808	1.825	43	3.477	0.665
46.253	-3.907	-5.123	63.984	3.611	6.455	48	-0.365	-2.652	44	-6.238	-7.903	67.963	-10.929	-6.751	48	3.366	3.346
47.351	-1.068	-2.032	68.142	-6.432	-2.635	66	3.949	7.076	62	-8.905	-1.486	69.409	-13.01	-8.308	48	-8.939	-8.959
51.389	10.756	10.716	71.228	-12.303	-7.801	45	1.715	-1.474	53	-5.64	-2.694	39.949	-2.853	-8.856	68	-3.364	7.784
52.444	3.526	3.728	72.244	-6.111	-1.376	47	9.28	6.693	49	-3.795	-2.94	40.986	-2.759	-8.384	67	-1.954	8.636
53.383	4.099	4.516	73.317	-9.486	-4.505	57	-4.373	-3.953	65	-6.476	1.222	72.029	-4.152	1.503	47	-7.561	-8.14
60.923	0.326	2.469	45.254	4.209	2.764	44	-2.086	-5.576	26	5.263	-1.924	73.077	-3.215	2.821	36	8.218	1.497
61.413	1.817	4.072	45.78	4.605	3.281	58	-5.035	-4.314	34	8.877	3.22	75.213	-1.877	4.935	51	2.853	4.508
56.742	2.843	4.029	55.567	4.197	5.114	48	-7.784	-10.071	64	-2.76	3.755	64.398	-5.268	-2.386	48	-3.883	-3.904
57.744	4.201	5.616	56.583	8.292	9.442	49	2.268	0.281	61	-1.72	6.142	65.548	-2.717	0.583	37	0.673	-5.49
52.569	-0.516	-0.285	57.599	0.249	1.631	57	-5.65	-5.23	55	5.924	11.716	66.49	-0.232	3.41	50	-2.4	-1.304
54.598	-4.94	-4.245	58.615	1.241	2.856	76	2.436	8.57	39	2.636	-1.225	67.484	-4.36	-0.357	44	3.322	1.068
56.263	-2.094	-1.018	60.704	0.907	3	69	-12.997	-8.968	43	4.318	2.768	43.453	-0.397	-5.126	26	14.117	1.811
57.435	-2.043	-0.698	62.639	-0.827	1.71	67	-7.297	-3.869	46	-2.294	-3.709	44.357	-1.176	-5.576	28	12.493	1.304
58.658	-3.547	-1.922	64.717	2.281	5.292	63	-6.863	-4.639	49	-4.973	-0.87	45.452	4.785	0.782	40	5.823	1.336
60.676	-4.692	-2.605	55.997	3.724	4.739	49	-1.029	-3.016	30	9.377	0.786	48.08	-3.093	-6.141	45	-4.09	-5.786
32.183	0.388	-4.049	59.187	8.094	9.84	50	4.549	2.864	38	-0.118	-4.02	54.909	9.157	8.591	43	10.609	7.797
34.987	3.932	0.137	60.192	4.014	5.989	67	-6.044	-2.617	43	-0.916	-1.473	47.289	8.666	5.331	45	4.542	2.847
30.423	-0.364	-5.204	61.227	3.411	5.624	68	-7.925	-4.197	49	-3.304	-4.066	39.9	0.088	-5.932	55	1.543	5.432
54.275	3.538	4.159	62.253	5.067	7.514	55	-4.53	-4.712	43	1.817	0.165	58.443	-0.26	0.458	21	10.03	-5.067
56.249	7.315	8.388	35.671	1.249	-2.39	65	-1.397	1.429	57	2.284	5.296	45.748	2.005	-1.89	45	-0.955	-2.65
57.284	7.999	9.309	39.543	7.58	4.828	61	-8.287	-6.664	48	-9.653	-7.595	48.001	-0.809	-3.885	18	21.837	5.063
58.338	3.226	4.778	36.496	5.216	1.766	41	8.273	3.881	30	2.994	-2.107	63.952	3.339	6.059	51	-5.218	-3.562
59.354	1.945	3.729	37.662	4.829	1.647	58	-5.937	-5.217	53	-0.93	-0.481	44.214	1.932	-2.52	17	18.948	1.617
60.309	0.584	2.586	50.719	9.722	9.529	62	1.112	3.035	34	5.712	-0.005	42.594	-0.433	-5.474	26	14.776	2.47
61.328	1.012	3.248	52.69	7.937	8.195	66	4.101	7.227	63	-5.06	1.916	43.527	1.049	-3.653	32	12.987	4.032
62.324	2.117	4.581	52.66	2.341	2.592	44	-0.42	-3.91	36	7.228	2.366	70.55	-5.575	-0.457	39	1.218	-3.828
63.326	1.553	4.247	53.667	-0.119	0.363	57	-8.235	-7.815	55	0.56	3.816	68.108	-4.905	-0.674	31	8.714	-0.8
67.907	-5.009	-1.267	54.683	3.223	3.937	60	3.439	4.761	65	-6.337	0.364	69.127	-5.186	-0.586	49	-2.882	-2.344
69.832	-4.488	-0.305	55.682	4.663	5.606	61	4.08	5.703	62	-10.751	-4.296	70.173	-8.105	-3.125	41	-2.575	-6.504
66.16	-10.792	-7.45	66.1	-0.01	3.318	68	-6.557	-2.829	47	-2.363	-3.793	71.153	-5.985	-0.648	47	-9.53	-10.108
67.31	-11.75	-8.144	67.055	-1.519	2.028	41	-1.805	-6.197	46	-7.089	-3.52	54.06	8.792	7.918	36	4.052	-2.669
68.326	-12.574	-8.736	68.074	-4.16	-0.379	60	-1.713	-0.391	42	-1.848	-4.471	55.095	9.552	9.054	36	3.943	-2.779
69.361	-15.142	-11.067	69.073	-1.416	2.594	66	-7.071	-3.945	39	6.48	5.274	56.108	2.236	2.106	32	6.332	-2.623
70.376	-13.723	-9.415	60.356	5.519	7.532	57	-6.309	-5.889	33	10.317	3.934	57.118	4.117	4.354	29	5.465	-5.166
52.17	-0.094	0.045	57.295	-3.304	-1.991	68	3.468	7.196	44	-2.316	-1.996	43.429	5.553	0.816	44	3.36	1.106
53.133	-0.741	-0.382	58.311	-2.701	-1.156	40	1.441	-3.252	37	2.002	-1.089	44.442	3.081	-1.289	40	3.688	-0.799
54.13	-3.266	-2.678	57.049	4.477	5.733	54	3.063	2.581	44	-1.033	-2.141	60.333	1.012	2.416	39	17.48	12.434
55.146	-3.719	-2.898	58.064	7.261	8.75	61	-9.317	-7.694	52	-3.244	-2.366	61.795	-1.944	-0.008	41	10.56	6.631
49.952	-2.138	-2.507	62.253	4.115	6.563	57	-10.696	-10.276	49	3.449	4.218	63.982	2.888	5.619	42	-5.087	-8.457
51.14	0.771	0.674	63.22	4.228	6.897	53	-3.189	-3.973	26	7.527	-2.61	65.228	-0.785	2.398	46	-0.964	-2.101
30.998	0.578	-4.131	64.216	4.149	7.046	48	4.251	1.964	37	0.991	-2.849	59.686	1.798	2.968	54	3.196	6.527
33.15	2.142	-2.074	53.897	6.308	6.842	64	4.701	7.226	48	2.975	1.68	60.699	-1.304	0.234	38	13.804	8.199
34.04	2.873	-1.139	54.965	5.697	6.476	62	3.964	5.887	49	-4.096	-4.528	56.497	3.274	3.285	59	-4.212	1.91
35.326	2.813	-0.904	52.279	-0.814	-0.65	57	-2.092	-1.672	45	-2.743	-0.997	45.342	-1.895	-5.937	43	-1.934	-4.747
36.405	4.27	0.799	54.33	1.777	2.411	52	1.407	0.323	60	1.181	7.36	48.275	1.801	-1.175	27	12.405	0.657
38.256	5.997	2.95	55.346	4.311	5.177	55	0.896	0.715	45	-3.456	-4.592	49.367	-0.514	-3.094	34	4.951	-2.887
56.901	4.13	5.352	56.279	3.69	4.77	73	-11.011	-5.779	49	1.399	1.85	38.821	13.036	6.624	52	-8.883	-6.669
55.997	3.724	4.739	60.052	1.537	3.481	49	3.423	1.437	51	6.462	8.001	44.861	5.869	1.652	52	-5.302	-3.088
59.187	8.094	9.84	61.062	-1.17	1.005	49	7.147	5.161	31	4.757	-2.797	54.487	8.846	8.127	29	13.649	3.018
60.192	4.014	5.989	62.081	0.095	2.504	70	-11.655	-7.326	56	-8.147	-2.688	55.5	6.872	6.52	58	-1.59	3.974
61.227	3.411	5.624	63.072	-3.376	-0.741	63	5.058	7.282	41	3.379	-0.084	56.502	6.043	6.056	45	2.341	0.646
62.253	5.067	7.514	64.088	-0.935	1.932	58	1.141	1.861	58	-3.187	0.403	57.751	5.208	5.675	46	0.524	-0.613
66.1	-0.01	3.318	65.09	-4.606	-1.509	63	-4.851	-2.627	36	2.751	-1.573	51.161	-0.518	-2.446	44	5.073	2.82
67.055	-1.519	2.028	66.163	-5.615	-2.272	71	-5.201	-0.571	50	-0.029	1.436	82.737	-11.743	-2.197	53	-3.4	-0.628
68.074	-4.16	-0.379	67.198	-3.195	0.385	64	-1.442	1.083	32	12.441	5.391	83.736	-14.074	-4.165	22	13.97	-0.569
69.073	-1.416	2.594	69.098	-1.675	2.339	68	-3.234	0.494	45	-0.402	-2.649	48.735	4.674	1.864	34	7.227	-0.611
60.356	5.519	7.532	50.815	-5.224	-5.396	60	-10.91	-9.588	43	-1.38	-1.163	49.751	0.046	-2.394	48	-0.268	-0.288
62.286	3.067	5.522	51.811	1.335	1.392	54	-2.93	-3.412	49	1.79	0.482	50.892	2.918	0.892	33	16.679	8.282
63.25	4.38	7.056	52.865	-1.336	-1.038	60	2.065	3.387	31	11.077	4.515	33.329	4.735	-3.672	49	6.002	6.54
65.029	2.763	5.846	53.881	-2.368	-1.837	66	-10.118	-6.992	23	8.462	-0.233	34.385	1.843	-6.181	25	18.515	5.651
45.812	-6.207	-7.524	54.899	0.328	1.092	50	-10.794	-12.48	22	7.999	-2.569	65.222	-8.682	-5.5	44	5.647	3.393
46.916	-5.118	-6.182	55.934	-2.579	-1.578	66	-9.804	-6.677	52	-0.595	2.095	66.534	-12.437	-8.779	35	3.569	-3.71
47.932	-4.186	-5.018	62.899	-3.9	-1.304	66	-6.604	-3.478	37	5.572	2.209	68.864	-4.281	0.224	43	8.178	5.366
48.966	-5.206	-5.801	64.298	-1.814	1.102	61	0.309	1.932	46	-1.685	-1.778	66.416	-4.161	-0.545	37	7.371	1.208
51.031	-3.193	-3.315	52.17	-0.094	0.045	63	-0.571	1.654	53	-2.182	-0.133	67.626	-8.26	-4.205	51	-1.21	0.445
73.684	-5.134	-0.069	53.133	-0.741	-0.382	69	-7.145	-3.116	62	-3.196	3.112	41.137	0.892	-4.679	49	6.096	6.634
58.245	-6.67	-5.14	54.13	-3.266	-2.678	59	0.965	1.986	53	-1.094	0.468	42.788	0.758	-4.212	57	1.094	6.1
59.307	-3.449	-1.676	55.146	-3.719	-2.898	48	-0.647	-2.934	45	2.002	2.31	53.948	-7.528	-8.443	44	-1.686	-3.94
60.246	-8.469	-6.481	49.952	-2.138	-2.507	76	-17.498	-11.364	60	-9.934	-4.422	54.996	-7.542	-8.076	45	2.36	0.664
56.148	-4.068	-3.019	51.14	0.771	0.674	57	-14.264	-13.844	40	4.484	0.634	53.334	2.874	1.735	28	18.614	7.425
73.021	0.876	5.789	45.873	-0.471	-1.774	66	-7.863	-4.737	63	-5.137	2.835	41.435	3.945	-1.517	41	2.264	-1.665
50.177	-2.946	-3.263	47.669	-5.808	-6.699	44	-6.249	-9.739	40	-2.794	-4.137	42.495	5.588	0.511	47	2.336	1.758
45.645	3.628	2.274	51.674	6.919	6.944	56	-3.478	-3.359	36	3.197	-0.81	43.549	5.1	0.406	41	6.345	2.416
46.754	0.413	-0.688	52.791	3.654	3.935	48	2.508	0.221	47	-3.077	-1.964	44.639	4.683	0.385	36	0.211	-6.51
47.806	0.735	-0.125	53.81	3.563	4.077	54	-15.108	-15.59	38	6.866	3.445	44.869	-6.31	-10.525	42	7.3	3.93
58.858	3.041	4.712	54.817	-0.987	-0.242	66	-2.492	0.635	41	4.735	1.66	45.879	-0.73	-4.578	41	4.269	0.339
59.611	4.232	6.075	50.319	4.732	4.447	64	-8.298	-5.773	49	-1.692	-0.734	46.884	-0.332	-3.814	44	6.69	4.436
60.624	4.808	6.883	52.485	0.108	0.32	68	-3.741	-0.013	35	0.768	-4.202	47.889	-1.165	-4.282	58	-3.593	1.971
61.676	1.021	3.337	53.509	2.249	2.694	54	3.242	2.76	33	6.229	0.634	48.896	-6.896	-9.647	43	4.52	1.708
62.697	1.205	3.755	54.527	2.834	3.513	62	-2.922	-0.998	51	-2.745	0.41	39.234	5.582	-0.68	43	1.904	-0.908
55.351	0.425	1.292	55.543	5.284	6.195	59	-0.061	0.96	45	1.41	0.659	41.145	4.257	-1.311	41	0.039	-3.89
57.84	4.151	5.589	56.567	4.227	5.373	64	-9.083	-6.558	76	-4.72	7.401	42.243	2.694	-2.474	50	0.903	1.999
45.703	3.608	2.267	57.574	4.16	5.536	55	1.766	1.584	84	-15.949	-1.734	43.39	3.088	-1.664	48	9.007	8.987
48.501	2.621	1.92	62.486	-8.069	-5.568	53	3.193	2.41	42	8.456	5.866	40.877	6.509	0.844	33	11.797	3.401
50.823	3.463	3.293	63.48	-7.05	-4.321	63	-6.779	-4.555	59	-3.75	1.902	46.876	-7.311	-10.796	51	0.573	2.228
51.984	2.141	2.237	64.485	-3.957	-0.998	56	1.233	1.353	43	-4.257	-4.482	56.269	3.536	3.464	29	13.915	3.284
53.257	2.97	3.358	65.528	-5.67	-2.473	63	0.929	3.154	37	9.815	5.483	57.282	2.987	3.283	39	9.478	4.432
54.398	5.146	5.795	70.694	-5.425	-1.045	68	-8.774	-5.046	43	2.539	-0.189	67.678	-5.542	-1.468	37	8.82	2.658
55.452	0.157	1.048	40.238	12.415	9.822	64	-3.62	-1.095	44	-1.307	-3.137	61.86	2.676	4.636	41	-4.708	-8.637
58.366	1.139	2.696	41.254	9.932	7.572	51	-0.546	-1.93	41	-2.065	-3.044	62.892	3.923	6.258	44	0.852	-1.402
59.439	7.198	9.001	42.07	7.674	5.501	59	3.6	4.621	41	-0.845	-3.534	64.149	-3.727	-0.935	51	-1.284	0.371
58.144	1.142	2.648	43.075	4.8	2.857	50	1.28	-0.406	50	-2.325	1.005	65.258	-1.889	1.306	40	10.667	6.179
59.159	-1.414	0.325	58.502	6.183	7.772	57	-4.137	-3.717	41	1.648	0.5	68.363	-2.197	2.126	46	-0.213	-1.35
60.197	3.498	5.475	59.288	-6.048	-4.279	56	3.406	3.525	42	2.398	0.692	62.348	-2.688	-0.551	39	5.066	0.02
55.036	1.027	1.822	60.304	-5.092	-3.091	65	-5.846	-3.02	46	-3.977	-5.46	63.996	-7.987	-5.251	44	-1.103	-3.357
56.068	4.521	5.553	62.297	-4.674	-2.217	52	-6.021	-7.105	34	4.606	-1.963	41.32	7.927	2.423	42	7.765	4.395
57.845	1.977	3.415	63.294	-4.612	-1.926	67	-2.569	0.858	25	5.164	-3.514	42.818	4.215	-0.745	29	8.854	-1.776
59.8	1.577	3.463	64.309	-6.562	-3.643	48	-2.935	-5.222	51	0.333	1.654	44.967	-2.376	-6.554	45	-1.373	-3.068
59.803	-0.379	1.507	65.21	-10.026	-6.901	71	-4.217	0.413	49	0.119	0.016	54.219	-4.244	-5.061	45	7.064	5.369
61.467	2.116	4.384	67.222	-7.958	-4.373	54	-6.762	-7.245	40	8.582	3.384	57.666	-3.665	-3.229	38	5.614	0.01
69.889	-10.579	-6.383	68.23	-9.369	-5.553	65	-0.8	2.026	54	-4.012	-0.121	44.762	2.365	-1.888	30	18.268	8.196
70.973	-10.113	-5.669	69.254	-5.323	-1.273	78	-2.621	4.114	37	-3.2	-7.536	45.904	4.703	0.865	36	9.688	2.967
72.986	-6.317	-1.412	55.795	0.515	1.484	65	-3.699	-0.873	49	5.561	5.139	47.108	2.834	-0.567	45	9.103	7.407
57.125	-3.126	-1.853	59.031	-2.522	-0.812	53	0.556	-0.227	35	0.713	-3.853	43.5	5.755	1.043	45	-0.079	-1.774
59.138	-4.306	-2.572	60.277	-3.246	-1.251	57	3.433	3.852	32	12.038	6.293	70.934	0.044	5.301	52	-5.655	-3.441
60.783	-7.229	-5.118	61.758	-7.261	-4.927	57	0.41	0.83	38	-6.555	-0.342	48.338	-5.034	-7.988	50	-0.543	0.553
62.746	-4.18	-1.619	62.869	-6.139	-3.55	44	0.073	-3.417	46	-0.586	-0.942	50.646	-6.756	-8.871	43	0.815	-1.997
63.781	-3.936	-1.138	64.29	-7.015	-4.101	49	-5.105	-7.091	37	0.5	-2.633	68.916	-5.273	-0.75	51	3.539	5.194
64.564	-4.367	-1.39	46.834	-2.688	-3.771	54	-10.495	-10.978	46	2.323	2.179	41.353	6.294	0.802	26	10.267	-2.039
65.607	-6.565	-3.349	47.956	-4.357	-5.183	50	3.437	1.752	49	-6.089	-3.153	43.032	3.729	-1.153	44	-2.782	-5.035
66.428	-8.455	-5.051	49.971	-4.371	-4.736	72	-1.79	3.141	34	1.662	-4.291	44.91	2.785	-1.414	26	10.163	-2.142
67.461	-5.93	-2.29	52.988	5.709	6.036	57	-3.234	-2.814	35	1.276	-3.426	45.991	0.214	-3.592	51	0.209	1.864
69.665	-6.062	-1.917	29.221	7.463	2.348	58	2.459	3.18	46	0.586	-0.408	36.893	5.018	-2.094	49	5.384	5.922
70.678	-8.716	-4.339	30.275	3.404	-1.47	58	1.124	1.845	34	3.407	-1.599	40.236	1.562	-4.336	64	1.973	10.888
71.696	-10.559	-5.949	31.406	6.5	1.885	51	-7.236	-8.62	51	1.883	3.428	36.811	8.251	1.109	52	-0.169	2.045
72.728	-9.68	-4.834	33.999	8.543	4.522	56	-6.994	-6.875	35	2.908	-4.272	39.691	5.285	-0.811	39	13.232	8.186
70.352	-5.434	-1.132	49.848	2.917	2.524	54	0.089	-0.393	46	-0.253	-0.335	52.02	4.488	2.873	52	-2.353	-0.139
71.483	-9.55	-4.99	50.877	1.045	0.888	51	7.397	6.012	73	-11.931	0.344	67.481	-2.44	1.562	35	11.388	4.108
51.14	-1.861	-1.958	51.915	-0.351	-0.27	51	-1.245	-2.63	43	5.581	3.782	69.25	-7.511	-2.866	50	6.878	7.975
52.178	-2.688	-2.547	52.931	-1.143	-0.83	73	-7.578	-2.346	41	1.727	-0.827	66.298	-7.521	-3.948	38	2.099	-3.506
53.153	-0.356	0.008	37.818	0.067	-3.08	51	4.497	3.113	37	0.142	-4.149	67.64	-6.604	-2.544	40	9.488	5.001
53.903	3.705	4.24	44.123	-8.423	-10.126	69	-10.054	-6.025	45	-0.35	0.221	69.108	-9.181	-4.588	58	-9.162	-3.597
55.201	0.024	0.857	40.487	-5.64	-8.176	69	6.772	10.801	32	10.196	4.343	48.811	-5.333	-8.114	52	5.587	7.8
45.377	5.789	4.373	46.36	0.908	-0.283	59	-7.66	-6.638	59	-5.537	-0.556	49.926	-5.618	-7.995	38	9.833	4.228
46.387	8.808	7.623	48.392	-3.213	-3.939	67	-3.887	-0.459	45	1.718	-0.312	51.399	-7.453	-9.295	33	9.414	1.018
48.457	8.507	7.796	55.997	-7.747	-6.732	50	-13.915	-15.601	45	2.768	-0.083	52.527	-5.149	-6.58	32	16.028	7.073
50.48	7.738	7.491	61.035	-7.712	-5.544	67	-10.728	-7.301	41	3.126	0.476	40.417	6.929	1.097	47	3.756	3.178
55.34	-1.47	-0.605	62.012	-9.269	-6.877	66	-10.897	-7.771	38	2.281	-0.751	45.515	5.071	1.092	30	14.355	4.284
50.212	-3.311	-3.621	63.066	-8.304	-5.67	49	6.123	4.137	46	-0.034	-2.663	68.478	3.329	7.694	43	1.478	-1.334
51.617	-6.012	-5.999	64.293	-8.908	-5.993	66	5.229	8.355	44	3.381	1.834	26.339	14.873	3.925	67	-2.283	8.307
49.388	-1.473	-1.97	65.331	-9.503	-6.351	48	-4.397	-6.684	49	-0.951	1.156	47.651	0.251	-2.953	40	9.15	4.663
57.185	-9.918	-8.63	67.337	-7.531	-3.919	45	-1.018	-4.207	44	-7.204	-7.32	48.59	2.465	-0.397	40	8.615	4.127
58.229	-6.047	-4.52	56.747	-12.186	-10.998	53	-7.082	-7.865	51	-5.269	-2.599	50.714	1.303	-0.788	42	1.909	-1.461
74.108	-9.245	-4.083	58.946	-2.225	-0.535	61	-6.567	-4.944	38	-1.698	-4.621	68.097	1.907	6.134	43	4.405	1.592
58.428	1.649	3.221	53.005	3.731	4.061	58	-4.14	-3.419	33	4.265	-2.185	69.099	-0.444	4.147	46	7.661	6.524
61.385	-0.002	2.247	30.998	0.578	-4.131	58	-4.752	-4.032	64	-8.404	-0.139	70.175	0.992	5.974	45	6.753	5.058
62.401	-0.961	1.52	33.15	2.142	-2.074	54	6.441	5.958	28	6.556	-3.034	71.624	2.815	8.323	33	9.678	1.281
63.474	2.351	5.078	34.04	2.873	-1.139	65	-4.186	-1.36	57	-0.288	3.757	72.623	-2.701	3.169	37	7.034	0.871
64.509	-3.692	-0.728	35.326	2.813	-0.904	67	-6.741	-3.314	43	9.06	7.103	73.636	-2.117	4.122	50	-14.9	-13.803
65.498	-2.311	0.879	36.405	4.27	0.799	50	-3.943	-5.628	28	5.324	-2.663	70.496	-14.359	-9.262	51	-4.681	-3.026
66.664	-2.989	0.469	38.256	5.997	2.95	49	-4.967	-6.953	38	13.979	10.563	71.503	-13.195	-7.731	44	-4.818	-7.072
54.924	1.6	2.37	56.901	4.13	5.352	51	-9.488	-10.872	45	2.799	2.687	47.404	2.703	-0.59	32	12.025	3.07
55.866	4.349	5.335	60.882	-1.441	0.693	68	0.793	4.521	45	-3.624	-3.51	42.451	9.933	4.84	46	-3.831	-4.968
38.193	-1.235	-4.296	62.286	3.067	5.522	53	-2.734	-3.517	34	11.855	6.62	58.296	6.196	6.861	39	-0.535	-5.581
39.203	-0.901	-3.73	63.25	4.38	7.056	53	-9.092	-9.875	52	-5.313	-3.175	59.273	2.453	3.473	35	-0.433	-7.713
40.216	0.528	-2.07	65.029	2.763	5.846	52	-7.56	-8.644	44	7.021	5.66	60.385	7.568	8.992	36	4.719	-2.002
41.347	-0.01	-2.349	54.218	-1.528	-0.92	52	2.022	0.938	43	-0.695	-1.368	78.326	-8.155	-0.212	83	-21.023	-1.498
42.45	-2.54	-4.626	55.168	-3.343	-2.518	54	-7.917	-8.4	40	1.12	-2.573	45.121	-1.123	-5.245	67	-13.537	-2.946
34.995	-0.197	-3.991	58.144	-0.433	1.074	40	5.712	1.019	28	6.896	1.363	47.226	0.299	-3.059	39	-1.852	-6.898
36.008	-0.841	-4.402	45.812	-6.207	-7.524	54	-3.191	-3.674	31	10.428	2.163	48.781	-4.593	-7.386	44	9.542	7.288
37.117	-2.804	-6.111	46.916	-5.118	-6.182	45	3.061	-0.128	44	6.289	3.124	61.351	5.371	7.146	38	0.242	-5.362
75.595	-18.643	-13.141	47.932	-4.186	-5.018	64	-8.382	-5.857	51	-3.909	-2.078	62.413	5.184	7.345	45	-1.932	-3.628
60.991	-5.777	-3.618	48.966	-5.206	-5.801	57	-4.068	-3.648	48	-7.3	-5.509	63.489	1.174	3.726	47	-4.102	-4.681
62.021	-7.249	-4.855	51.031	-3.193	-3.315	43	3.178	-0.612	45	-2.316	-4.355	64.576	2.395	5.341	40	7.683	3.196
63.118	-6.058	-3.412	73.684	-5.134	-0.069	52	-0.608	-1.691	39	-5.82	-3.188	65.688	2.967	6.317	35	10.693	3.414
65.221	-8.58	-5.453	61.875	4.097	6.458	46	2.609	-0.279	26	9.44	-2.23	66.704	3.534	7.254	36	11.6	4.879
66.352	-7.879	-4.493	62.702	3.997	6.547	53	-10.079	-10.862	53	0.438	4.516	67.812	1.105	5.227	27	11.229	-0.518
67.368	-11.373	-7.755	63.756	1.977	4.769	59	-3.036	-2.015	45	-1.42	-1.43	72.278	-7.195	-1.449	44	6.629	4.376
68.383	-9.641	-5.789	65.752	-0.945	2.303	82	-9.118	-1.179	41	7.203	5.69	73.286	-4.907	1.204	43	-3.526	-6.339
51.064	-0.411	-0.525	68.835	-5.33	-1.376	48	3.234	0.947	56	-2.848	-0.462	74.285	-4.227	2.248	34	0.407	-7.431
53.038	-0.484	-0.147	49.155	8.4	7.849	72	-1.832	3.099	46	5.857	3.576	75.391	-5.105	1.772	46	-6.431	-7.568
73.227	-12.478	-7.518	51.091	3.837	3.73	58	-7.388	-6.667	30	2.519	-2.666	76.399	-9.02	-1.777	43	4.887	2.075
74.245	-12.524	-7.33	52.164	8.94	9.078	65	-3.466	-0.641	57	-11.123	-4.27	48.65	13.23	10.39	42	13.448	10.078
76.277	-12.032	-6.374	53.199	7.317	7.692	61	-3.173	-1.55	42	0.838	-2.414	48.25	4.618	1.632	23	26.921	12.94
43.833	-1.764	-3.534	54.24	12.022	12.635	61	-2.836	-1.213	56	-8.662	-3.24	50.451	1.399	-0.787	41	5.126	1.197
45.158	-3.299	-4.765	55.272	8.916	9.765	73	-10.727	-5.495	32	9.224	2.017	49.072	3.19	0.503	41	0.657	-3.272
58.606	5.311	6.923	56.312	6.88	7.967	66	-0.036	3.09	39	6.615	3.811	56.311	-1.245	-1.301	47	-8.804	-9.382
60.657	5.636	7.718	57.339	6.635	7.957	55	-6.025	-6.206	42	7.259	4.081	62.224	10.416	12.508	42	2.373	-0.998
61.654	6.839	9.149	58.245	-6.67	-5.14	69	2.366	6.394	39	1.813	-1.985	53.874	5.445	4.503	43	-2.911	-5.724
62.653	7.447	9.986	59.307	-3.449	-1.676	44	-0.025	-3.515	51	2.564	3.483	39.398	5.932	-0.27	40	1.893	-2.595
63.655	5.287	8.056	60.246	-8.469	-6.481	56	-6.297	-6.178	32	-1.201	1.138	84.642	-11.614	-1.376	24	10.518	-2.904
64.632	8.962	11.954	56.148	-4.068	-3.019	50	-7.519	-9.204	47	-8.015	-6.678	86.548	-16.892	-5.962	42	4.21	0.839
66.579	4.199	7.637	69.306	-3.613	0.45	51	1.31	-0.074	52	2.741	5.139	59.027	3.785	4.716	38	-0.033	-5.638
68.559	4.393	8.284	49.837	-2.581	-2.976	58	-8.129	-7.408	41	3.222	0.422	60.04	5.641	6.94	39	12.906	7.86
64.545	-8.633	-5.661	51.025	-6.628	-6.751	55	-4.645	-4.826	59	-3.181	3.171	61.036	-2.498	-0.837	52	-8.167	-5.953
66.727	-14.249	-10.777	52.966	-4.936	-4.615	72	-13.513	-8.582	46	-0.225	0.172	40.009	14.715	8.735	29	16.156	5.526
68.742	-16.263	-12.329	54.037	4.669	5.236	71	-9.096	-4.466	43	2.991	0.636	41.008	8.713	3.096	60	-15.542	-8.861
70.754	-12.913	-8.519	55.053	1.751	2.55	63	1.953	4.178	42	-1.984	-3.974	42.314	13.591	8.448	38	3.156	-2.448
46.927	-4.311	-5.372	56.03	2.878	3.901	75	-18.951	-13.118	34	0.599	-5.84	43.314	23.371	18.591	48	-2.717	-2.737
44.827	-2.804	-4.346	57.24	-1.486	-0.186	66	-6.698	-3.572	47	-4.085	-4.009	44.313	7.824	3.408	66	-14.041	-4.009
53.205	-0.142	0.234	47.578	4.994	4.082	58	-3.264	-2.544	28	4.609	-3.57	45.195	0.142	-3.954	45	2.903	1.208
54.22	-2.372	-1.764	48.802	2.812	2.18	41	5.198	0.806	34	-2.97	-10.13	46.32	2.254	-1.433	35	9.71	2.43
55.244	-0.256	0.587	73.021	0.876	5.789	69	-11.334	-7.305	50	-2.226	-0.281	47.478	0.236	-3.03	46	4.889	3.752
56.26	-2.722	-1.646	77.352	-3.004	2.901	62	-5.047	-3.123	45	-0.338	-1.002	54.104	-8.985	-9.844	39	3.716	-1.33
45.763	-4.553	-5.881	79.395	-3.221	3.152	76	-3.191	2.943	51	-4.406	-2.325	55.366	-8.561	-8.961	46	0.407	-0.73
78.579	-8.307	-2.122	52.997	2.387	2.715	62	-0.726	1.198	46	-2.411	-3.409	57.477	3.186	3.553	48	-0.964	-0.985
61.04	-10.346	-8.176	54.012	0.214	0.775	67	-0.148	3.279	36	1.888	-1.583	70.389	-2.759	2.3	37	5.184	-0.979
62.108	-10.534	-8.119	55.047	-0.213	0.585	61	-5.297	-3.674	38	0.591	-2.988	71.407	-4.138	1.291	23	17.457	3.476
63.066	-12.17	-9.536	56.038	-2.071	-1.046	57	-3.371	-2.951	53	2.901	5.808	50.227	6.328	4.06	45	5.931	4.236
64.085	-10.104	-7.237	63.159	-8.115	-5.46	40	5.071	0.379	44	-3.069	-3.665	52.839	1.494	0.175	29	16.114	5.484
65.098	-9.742	-6.643	65.123	-9.683	-6.579	57	8.655	9.075	47	1.039	0.522	39.19	5.131	-1.147	48	8.204	8.184
67.264	-8.489	-4.894	66.229	-6.178	-2.82	66	-5.812	-2.685	49	3.543	5.933	51.089	-0.297	-2.251	19	14.676	-1.539
64.687	-9.315	-6.31	67.899	-7.75	-4.01	63	1.423	3.647	45	-0.902	-0.842	54.071	-1.906	-2.777	46	-2.42	-3.557
53.96	0.436	0.985	69.87	-7.088	-2.896	46	-5.342	-8.23	39	6.215	1.292	55.914	4.27	4.069	46	4.776	3.639
64.613	-0.907	2.081	50.177	-2.946	-3.263	54	1.39	0.907	62	-1.928	2.827	41.545	-2.904	-8.326	34	5.007	-2.831
30.631	4.28	-0.513	58.867	-1.661	0.011	60	-4.375	-3.053	53	3.334	6.737	49.86	1.041	-1.36	38	4.107	-1.497
31.8	4.196	-0.329	59.863	-7.385	-5.485	68	1.073	4.801	36	5.092	0.255	51.013	8.484	6.502	43	1.476	-1.337
32.893	4.921	0.647	60.879	-3.93	-1.797	69	-5.823	-1.794	36	3.306	-2.838	52.094	4.29	2.701	38	6.843	1.239
33.908	5.777	1.735	61.895	-0.8	1.566	54	-0.105	-0.588	45	1.804	2.405	53.348	2.826	1.693	46	-7.598	-8.735
34.943	2.329	-1.476	62.735	-4.969	-2.411	54	-2.698	-3.181	48	-2.241	-1.582	50.038	11.077	8.741	46	-5.159	-6.296
36.049	1.026	-2.526	63.773	-1.668	1.128	76	-5.196	0.938	38	8.734	3.927	43.9	16.542	11.975	39	9.158	4.112
37.224	1.627	-1.656	65.823	-6.229	-2.964	68	-0.184	3.544	36	2.919	-2.043	41.638	4.787	-0.602	35	11.427	4.147
39.589	2.27	-0.472	59.754	-0.5	1.375	52	3.537	2.453	36	0.068	-5.875	41.685	7.339	1.967	55	0.445	4.334
59.168	1.877	3.618	58.549	0.163	1.763	57	1.839	2.258	42	3.092	1.682	40.529	7.816	2.024	56	6.245	10.693
61.24	-2.833	-0.618	45.645	3.628	2.274	64	2.595	5.12	48	-1.038	-0.63	40.269	1.305	-4.58	40	0.316	-4.172
62.119	-4.364	-1.947	46.754	0.413	-0.688	56	-2.396	-2.277	48	-2.331	-2.266	45.104	2.999	-1.13	48	0.3	0.28
45.569	-5.483	-6.856	47.806	0.735	-0.125	48	1.13	-1.157	41	1.878	-0.937	46.106	5.674	1.909	41	-0.498	-4.427
47.294	-7.534	-8.512	58.858	3.041	4.712	49	3.72	1.733	39	-2.858	-5.698	47.596	5.521	2.297	34	2.397	-5.441
48.329	-5.899	-6.64	59.611	4.232	6.075	58	0.904	1.624	58	4.69	9.4	42.889	-5.351	-10.285	37	5.074	-1.089
49.843	-8.997	-9.39	60.624	4.808	6.883	63	0.874	3.098	45	-1.91	-1.389	45.175	0.671	-3.432	39	16.442	11.396
52.282	-7.942	-7.778	61.676	1.021	3.337	46	4.254	1.366	48	-3.82	-2.939	47.141	-1.76	-5.148	55	2.842	6.731
53.812	-9.323	-8.808	62.697	1.205	3.755	53	-7.65	-8.433	41	2.885	-0.61	46.284	1.636	-2.064	29	13.27	2.64
33.292	9.25	5.067	55.351	0.425	1.292	77	-5.325	1.11	41	0.027	-3.706	48.089	8.43	5.385	47	-3.884	-4.462
34.308	6.799	2.849	57.84	4.151	5.589	47	-0.288	-2.876	45	-0.887	-2.548	44.899	5.684	1.481	45	3.055	1.359
35.343	7.281	3.568	68.449	-5.525	-1.659	68	-1.866	1.862	60	-2.965	3.364	55.292	-0.013	-0.44	40	3.836	-0.651
36.487	6.39	2.938	71.592	-1.743	2.843	67	-4.223	-0.795	55	-8.209	-3.849	53.529	0.238	-0.829	48	3.926	3.906
32.257	11.129	6.709	45.703	3.608	2.267	52	0.88	-0.204	55	0.431	4.363	50.137	14.004	11.704	52	-1.979	0.234
37.52	9.08	5.865	48.501	2.621	1.92	62	-4.196	-2.273	38	6.661	2.393	51.141	13.19	11.255	44	2.258	0.004
38.554	5.427	2.449	50.823	3.463	3.293	68	-8.287	-4.559	35	5.001	-1.462	52.149	12.78	11.211	23	11.192	-2.789
39.589	7.067	4.326	51.984	2.141	2.237	63	4.061	6.285	52	4.463	6.712	53.165	16.369	15.169	37	8.002	1.839
40.572	0.874	-1.642	53.257	2.97	3.358	40	2.029	-2.664	50	3.844	4.92	54.169	12.26	11.425	46	-7.799	-8.936
71.51	-1.933	2.634	54.398	5.146	5.795	52	-2.794	-3.878	37	4.59	0.337	55.172	11.367	10.897	37	12.413	6.25
74.174	-4.887	0.29	55.452	0.157	1.048	66	-2.788	0.338	46	-1.245	-1.23	56.174	10.53	10.424	34	8.559	0.72
44.857	3.104	1.568	66.078	3.747	7.071	65	-5.996	-3.171	54	-6.131	-2.46	49.698	1.378	-1.081	33	12.219	3.822
45.93	1.206	-0.084	67.266	6.75	10.346	41	9.356	4.963	33	9.55	2.364	50.796	7.406	5.346	36	11.567	4.846
38.146	1.317	-1.755	69.621	3.032	7.166	53	3.056	2.273	34	15.065	8.377	52.064	8.543	6.943	45	7.267	5.571
39.184	5.76	2.925	70.656	3.314	7.686	64	-5.431	-2.906	39	6.92	3.95	42.372	-3.299	-8.42	36	6.159	-0.562
34.992	2.328	-1.466	46.535	-3.284	-4.435	61	1.41	3.033	42	0.963	-1.494	67.04	3.697	7.539	29	10.816	0.186
37.133	3.045	-0.259	49.52	-3.459	-3.927	65	-7.631	-4.805	30	10.923	3.994	61.367	2.297	4.078	46	-0.877	-2.014
68.096	-3.456	0.329	50.535	-2.162	-2.397	60	-0.65	0.672	30	11.192	2.675	55.325	0.873	0.458	44	1.969	-0.285
50.505	3.252	3.01	51.535	-3.145	-3.151	56	-0.493	-0.374	35	-2.352	-4.354	57.299	0.973	1.275	33	8.425	0.029
51.521	7.709	7.699	52.649	-5.071	-4.823	62	-4.615	-2.691	45	1.08	1.248	60.289	-2.493	-1.104	67	-9.77	0.82
52.704	1.506	1.767	53.667	-1.801	-1.319	51	4.486	3.101	31	2.412	-3.089	61.294	-1.261	0.493	41	5.844	1.915
54.45	3.33	3.991	58.366	1.139	2.696	56	-4.161	-4.042	41	-8.361	-4.669	62.222	-1.699	0.392	59	-5.069	1.054
44.715	0.118	-1.45	59.439	7.198	9.001	69	-3.251	0.778	60	-2.452	3.176	64.198	-2.358	0.451	46	-3.986	-5.123
45.73	-2.923	-4.259	37.76	3.396	0.236	55	-2.437	-2.619	33	10.714	3.464	49.794	-2.312	-4.737	39	7.564	2.518
46.765	-2.661	-3.759	39.639	-4.143	-6.873	71	-5.524	-0.894	53	-1.078	3.687	51.114	-0.767	-2.712	48	1.127	1.107
41.457	3.346	1.032	40.873	1.678	-0.769	65	-0.846	1.98	38	4.108	-0.867	53.647	-2.721	-3.746	65	-8.247	1.227
42.541	6.777	4.711	41.925	2.097	-0.109	62	-4.503	-2.58	50	-3.772	-2.232	56.721	1.376	1.468	42	2.114	-1.257
43.543	1.995	0.159	44.033	3.909	2.185	42	1.951	-2.14	59	-2.028	3.512	57.688	-1.523	-1.08	32	11.562	2.607
47.792	-0.505	-1.369	32.901	0.983	-3.29	75	0.824	6.657	36	8.147	2.168	59.796	-2.325	-1.115	35	7.369	0.089
49.766	-0.745	-1.156	33.927	0.552	-3.486	70	-14.784	-10.454	55	-1.163	1.4	61.195	-2.064	-0.346	31	10.149	0.636
51.797	-5.975	-5.921	34.968	3.375	-0.425	67	-3.194	0.233	46	1.065	1.024	64.804	6.191	9.22	43	-3.806	-6.618
52.025	-11.556	-11.45	35.825	5.107	1.504	68	-14.242	-10.514	57	-1.797	2.842	65.932	3.947	7.386	39	14.837	9.791
53.027	-7.009	-6.674	70.984	1.001	5.448	51	5.964	4.579	51	-4.903	-2.641	66.991	3.928	7.753	47	-7.559	-8.137
53.979	-7.264	-6.71	48.339	0.562	-0.176	64	-5.315	-2.79	54	-3.166	-1.414	68.007	3.612	7.806	43	0.312	-2.501
63.973	3.699	6.54	49.355	3.277	2.771	50	-1.486	-3.172	43	4.234	4.024	69.214	2.517	7.149	47	2.099	1.521
54.524	-4.91	-4.232	51.379	-0.351	-0.393	65	-12.6	-9.775	52	-0.809	1.585	70.249	5.063	10.072	63	-5.371	2.986
55.855	-1.472	-0.489	53.38	1.061	1.477	68	-4.604	-0.876	36	2.631	-2.024	71.418	3.275	8.708	43	0.624	-2.189
56.901	-4.213	-2.99	54.407	6.482	7.133	73	-16.46	-11.228	47	-2.409	-2.545	78.666	-5.886	2.18	46	-0.57	-1.707
57.952	-6.764	-5.301	56.419	1.207	2.319	65	-10.055	-7.229	34	5.968	0.228	80.303	-6.906	1.755	38	2.623	-2.981
59.006	-2.8	-1.096	60.449	7.068	9.103	45	-1.406	-4.595	41	4.346	1.782	81.477	-6.98	2.109	25	15.929	3.065
60.027	-3.355	-1.417	58.144	1.142	2.648	67	-3.369	0.058	33	0.095	-6.716	82.663	-7.506	2.013	46	-7.14	-8.277
62.064	-5.9	-3.496	59.159	-1.414	0.325	69	-11.612	-7.583	46	-5.775	-5.519	35.5	22.825	15.206	60	8.228	14.91
53.451	-7.523	-7.09	60.197	3.498	5.475	66	-2.393	0.734	51	5.878	6.283	34.429	12.856	4.848	50	2.519	3.616
28.695	3.527	-1.709	55.036	1.027	1.822	43	0.984	-2.806	39	-0.183	-0.879	49.808	-2.698	-5.118	53	0.032	2.804
30.004	2.103	-2.833	56.068	4.521	5.553	41	-0.437	-4.829	47	1.356	1.094	51.004	-1.452	-3.436	48	-3.336	-3.356
42.938	1.91	-0.065	57.845	1.977	3.415	55	3.413	3.231	47	-2.964	-3.566	52.163	-2.621	-4.185	44	0.554	-1.699
44.145	-0.516	-2.214	59.8	1.577	3.463	61	0.903	2.526	45	-3.973	-4.586	53.104	-2.054	-3.276	34	8.247	0.409
45.459	2.36	0.963	47.206	0.708	-0.29	60	0.985	2.307	54	2.818	5.428	54.416	-6.346	-7.091	38	4.946	-0.659
46.513	0.354	-0.802	51.535	2.327	2.32	57	2.741	3.161	62	-3.424	0.83	47.363	-5.019	-8.327	38	6.438	0.833
66.727	-1.118	2.354	52.591	5.162	5.398	60	2.753	4.075	40	3.067	1.276	61.732	-5.159	-3.245	43	4.655	1.842
67.685	-0.831	2.86	53.618	1.617	2.087	81	-7.901	-0.264	46	-0.749	1.746	68.784	-1.334	3.142	42	12.014	8.644
55.789	2.247	3.215	54.623	3.905	4.606	55	-2.772	-2.954	38	2.72	-1.431	54.764	-1.651	-2.27	36	0.208	-6.513
54.93	-1.038	-0.267	55.707	4.659	5.608	70	-11.086	-6.756	58	3.811	7.508	69.702	-5.225	-0.415	44	1.596	-0.658
55.945	0.934	1.938	56.799	0.409	1.608	76	-13.879	-7.745	40	4.634	0.212	70.906	-5.545	-0.298	47	0.049	-0.53
54.182	-2.077	-1.477	66.65	-8.304	-4.849	60	-0.993	0.329	40	2.823	1.319	31.842	13.49	4.542	44	-2.037	-4.291
55.195	-3.897	-3.065	69.24	-3.249	0.799	53	-7.258	-8.041	31	6.471	0.812	69.778	-0.205	4.632	46	-1.145	-2.282
56.194	-3.347	-2.286	59.803	-0.379	1.507	55	10.183	10.002	43	-5.589	-6.834	70.925	-1.346	3.908	47	3.178	2.6
58.207	-2.877	-1.356	61.467	2.116	4.384	41	6.027	1.635	53	1.439	3.214	71.958	-0.217	5.412	41	4.664	0.735
59.225	-6.353	-4.599	69.889	-10.579	-6.383	65	-11.19	-8.364	44	-4.189	-3.194	73.001	-4.1	1.908	56	-2.185	2.262
61.298	-7.46	-5.231	70.973	-10.113	-5.669	61	1.653	3.276	32	6.762	1.22	74.143	-4.027	2.396	41	2.727	-1.202
62.308	-5.093	-2.633	72.986	-6.317	-1.412	77	-3.462	2.973	19	11.471	5.469	75.145	-5.536	1.251	31	18.328	8.814
35.025	5.262	1.476	53.328	0.529	0.933	50	-5.071	-6.756	44	0.095	-1.932	76.152	-4.661	2.492	24	11.642	-1.781
36.041	6.938	3.384	54.344	-0.442	0.194	48	-4.551	-6.838	18	11.737	8.077	50.635	4.466	2.347	46	1.034	-0.103
38.086	5.227	2.142	55.915	-5.616	-4.62	59	-6.062	-5.041	40	5.265	2.296	52.822	4.023	2.699	36	1.823	-4.898
38.992	3.669	0.79	57.125	-3.126	-1.853	67	-3.568	-0.141	33	6.455	-0.143	65.937	-1.695	1.746	39	10.218	5.172
40.008	5.63	2.985	59.138	-4.306	-2.572	41	-2.221	-6.613	52	-5.529	-3.252	67.418	-3.892	0.088	40	5.257	0.769
41.024	3.795	1.382	60.783	-7.229	-5.118	60	-10.173	-8.851	33	9.213	2.657	51.842	-2.204	-3.885	48	-5.594	-5.614
43.105	6.161	4.225	62.746	-4.18	-1.619	56	0.367	0.486	27	12.773	7.723	53.014	2.443	1.189	56	-2.092	2.355
44.052	2.089	0.369	63.781	-3.936	-1.138	56	-0.014	0.105	30	8.03	-1.529	46.772	3.736	0.213	42	-3.875	-7.245
45.087	1.285	-0.198	44.882	-4.355	-5.885	69	-9.983	-5.955	43	2.844	1.989	40.05	2.862	-3.103	47	4.539	3.96
42.089	2.967	0.798	46.834	-0.689	-1.772	61	-8.344	-6.721	42	0.808	-0.235	40.461	3.945	-1.871	38	12.871	7.266
44.994	9.554	8.05	47.945	-2.542	-3.37	48	1.521	-0.766	40	3.13	0.023	47.078	-6.69	-10.101	41	3.074	-0.855
46.971	4.896	3.845	48.925	-0.778	-1.382	78	-10.3	-3.565	53	0.92	3.66	52.798	-9.155	-10.488	35	10.299	3.019
48.216	2.454	1.688	50.081	-2.988	-3.327	52	-8.176	-9.26	57	-0.842	2.59	57.748	-10.261	-9.796	46	3.535	2.399
49.194	5.6	5.058	51.149	-4.377	-4.472	51	-3.482	-4.866	50	5.83	4.558	59.544	-4.729	-3.611	45	-4.854	-6.549
50.281	3.095	2.801	52.802	0.974	1.258	73	-14.524	-9.292	50	0.767	2.653	60.858	-0.413	1.183	46	-4.811	-5.948
51.395	10.024	9.985	53.856	-1.888	-1.363	55	-1.083	-1.265	27	7.04	-2.311	62.526	-3.434	-1.233	43	6.939	4.126
52.334	2.228	2.405	55.923	-0.844	0.154	60	-13.64	-12.318	36	-0.79	-5.491	43.779	-3.069	-7.68	40	7.937	3.449
45.996	6.27	4.996	41.613	-8.602	-10.881	66	1.138	4.264	41	-6.289	-6.493	40.789	8.874	3.178	42	1.982	-1.389
52.791	-2.655	-2.373	43.893	-3.217	-4.973	53	-5.745	-6.528	36	5.343	0.092	41.726	5.184	-0.173	48	0.224	0.204
53.826	0.061	0.58	45.273	-5.533	-6.973	66	-3.078	0.048	66	-6.603	1.46	49.928	0.788	-1.588	44	-1.272	-3.526
54.839	-2.07	-1.32	46.308	-7.218	-8.421	64	-7.052	-4.527	50	2.819	2.245	51.089	5.916	3.962	44	-6.779	-9.032
55.893	-2.241	-1.249	48.359	-5.681	-6.415	53	-1.404	-2.188	60	-2.829	2.538	52.097	-4.455	-6.043	52	3.838	6.052
56.909	-2.611	-1.386	50.409	-4.473	-4.737	66	-9.816	-6.69	19	11.047	5.849	54.041	-2.024	-2.905	43	2.06	-0.752
57.988	-3.829	-2.358	60.03	-0.426	1.513	64	-13.632	-11.107	29	2.485	-4.463	50.087	3.215	0.897	35	5.603	-1.677
49.459	-2.659	-3.14	67.652	0.39	4.074	59	-7.314	-6.293	45	2.89	0.99	40.614	6.138	0.378	35	11.073	3.793
50.565	-1.875	-2.103	68.717	3.356	7.283	51	2.187	0.803	54	-1.322	1.378	49.852	-6.018	-8.422	32	14.268	5.313
51.781	-0.876	-0.826	69.733	3.87	8.03	59	-9.6	-8.579	38	1.12	-2.645	50.854	-4.777	-6.816	40	5.971	1.484
55.614	-10.764	-9.836	44.873	11.042	9.51	68	-1.846	1.882	50	-1.437	-0.527	51.861	-9.277	-10.95	33	11.751	3.354
53.265	0.067	0.457	46.965	8.768	7.715	76	-7	-0.866	43	-1.883	-3.844	52.896	-6.128	-7.425	43	-4.559	-7.371
54.256	8.043	8.66	56.824	-8.308	-7.103	63	-10.495	-8.271	49	-1.413	-0.116	54.082	-2.793	-3.66	27	9.252	-2.496
56.405	5.615	6.723	49.93	-8.541	-8.915	76	-0.02	6.114	24	9.743	1.922	55.256	-2.859	-3.299	32	1.095	-7.86
47.77	-1.225	-2.093	50.376	-8.784	-9.056	54	1.855	1.372	47	-2.913	-3.077	47.954	-4.952	-8.045	53	0.662	3.434
44.657	-3.289	-4.87	52.523	-11.664	-11.445	75	-15.712	-9.879	41	3.471	-0.744	49.134	-4.177	-6.842	51	6.245	7.901
43.866	8.697	6.935	54.683	-9.779	-9.065	66	-8.721	-5.595	39	0.822	-2.229	50.334	-5.318	-7.546	41	4.767	0.838
55.661	3.091	4.029	55.718	-8.467	-7.516	50	4.456	2.77	24	7.555	-1.584	51.733	-5.519	-7.239	53	-7.481	-4.709
56.657	1.703	2.869	56.824	-8.308	-7.103	58	-5.029	-4.308	56	-2.43	2.099	52.891	-3.725	-5.024	49	-10.505	-9.967
57.752	4.181	5.598	58.784	-8.172	-6.519	72	-19.242	-14.311	52	-1.632	0.499	54.002	-6.329	-7.224	35	1.942	-5.338
58.71	-1.452	0.184	46.07	-0.402	-1.659	54	0.398	-0.084	45	-6.084	-4.381	48.36	-6.014	-8.96	35	11.104	3.825
59.88	5.33	7.234	47.162	4.033	3.026	43	3.762	-0.028	43	-3.642	-5.326	49.414	-5.751	-8.314	37	7.468	1.305
60.89	-5.306	-3.171	48.274	0.481	-0.272	52	4.591	3.507	42	-1.293	-0.768	50.534	-6.104	-8.26	40	10.092	5.604
61.93	2.804	5.178	49.29	3.516	2.996	58	-5.708	-4.987	40	3.566	0.024	53.589	0.296	-0.75	52	0.765	2.979
50.886	5.879	5.724	52.43	4.574	4.773	67	-5.083	-1.656	42	1.061	-0.203	55.352	-4.261	-4.666	38	6.632	1.028
51.929	5.368	5.452	53.457	2.619	3.052	48	-2.696	-4.983	38	7.29	4.684	57.173	-2.004	-1.748	35	8.431	1.151
53.61	3.143	3.611	50.409	0.883	0.619	61	-16.361	-14.739	70	-7.777	3.016	55.462	-1.841	-2.206	36	1.112	-5.61
54.587	0.964	1.657	51.335	0.844	0.792	77	-13.405	-6.971	37	10.6	6.331	49.885	9.441	7.049	50	-0.345	0.752
58.79	-0.733	0.922	54.385	5.78	6.426	40	-0.405	-5.098	39	6.761	2.653	51.267	6.822	4.932	39	3.335	-1.711
59.814	0.665	2.554	51.866	-2.378	-2.309	75	-15.761	-9.928	48	-3.947	-3.828	55.174	12.38	11.91	48	-0.768	-0.788
60.783	1.575	3.686	52.947	-3.234	-2.917	50	5.072	3.387	57	-2.469	2.129	59.853	-5.906	-4.676	51	-5.252	-3.597
61.818	0.249	2.597	49.607	-4.888	-5.336	65	-1.558	1.267	41	-0.575	-2.781	60.88	-5.04	-3.437	21	18.165	3.067
63.469	5.373	8.099	50.867	0.542	0.382	52	-2.938	-4.022	47	-3.63	-3.257	61.882	-3.983	-2.015	45	0.264	-1.431
64.485	1.522	4.48	52.917	0.659	0.97	57	-4.193	-3.773	41	0.559	-1.584	62.898	-4.74	-2.403	38	1.97	-3.635
65.478	2.576	5.762	54.048	-1.709	-1.14	57	-1.003	-0.583	26	9.893	0.649	63.832	-1.645	1.032	48	-1.461	-1.481
66.516	0.49	3.914	55.05	-1.362	-0.564	61	-2.243	-0.62	44	-0.723	-3.907	78.685	-5.387	2.687	45	1.288	-0.408
67.532	-2.035	1.622	48.851	-1.179	-1.8	80	-2.834	4.503	31	7.343	-0.38	81.184	-6.999	1.983	30	4.799	-5.272
68.548	1.183	5.072	55.058	-4.061	-3.26	59	1.643	2.664	35	-2.181	-2.132	82.186	-6.493	2.853	41	1.67	-2.26
69.582	2.492	6.617	57.383	0.22	1.553	60	-4.827	-3.505	43	2.74	-0.25	49.622	-3.044	-5.531	28	7.131	-4.058
70.617	-1.319	3.044	64.564	-4.367	-1.39	46	2.067	-0.821	48	-6.032	-4.701	50.643	-0.518	-2.634	49	-2.084	-1.546
71.603	-0.321	4.268	65.607	-6.565	-3.349	79	-4.327	2.709	44	1.158	-1.069	51.653	-0.155	-1.904	34	5.268	-2.571
55.373	-3.046	-2.173	66.428	-8.455	-5.051	60	-12.443	-11.121	53	-0.391	1.848	52.669	0.171	-1.209	43	6.823	4.011
57.328	-8.548	-7.228	67.461	-5.93	-2.29	60	-5.272	-3.95	43	7.392	5.412	48.699	-3.469	-6.291	50	-9.188	-8.092
44.348	-1.078	-2.73	69.665	-6.062	-1.917	58	0.508	1.229	46	0.526	-1.311	58.285	2.406	3.066	27	10.196	-1.551
47.461	-5.367	-6.306	70.678	-8.716	-4.339	47	2.434	-0.153	71	-3.738	6.416	59.547	-1.167	-0.048	49	2.323	2.861
48.501	-2.445	-3.146	71.696	-10.559	-5.949	54	-5.368	-5.85	55	2.722	4.853	60.56	0.018	1.505	32	15.457	6.502
51.214	7.521	7.441	72.728	-9.68	-4.834	49	6.686	4.699	45	-0.849	-0.773	52.338	10.328	8.827	40	2.1	-2.388
52.175	6.743	6.883	56.153	-3.591	-2.54	44	-0.626	-4.116	71	-3.914	6.855	53.345	1.447	0.313	39	5.223	0.177
53.18	2.907	3.277	56.153	-3.577	-2.526	46	1.123	-1.765	48	0.811	2.643	54.345	3.635	2.864	32	3.538	-5.417
58.434	-2.46	-0.887	59.121	-4.38	-2.649	67	-10.417	-6.99	55	-10.079	-6.749	67.714	-7.252	-3.164	36	8.677	1.956
59.45	-6.682	-4.876	63.343	-3.66	-0.963	46	0.683	-2.206	42	2.44	0.848	69.244	-16.243	-11.6	39	9.529	4.483
62.467	-2.65	-0.153	48.55	-1.707	-2.397	66	-5.951	-2.824	43	1.264	0.601	42.427	8.733	3.631	54	3.336	6.667
64.498	-8.295	-5.333	49.547	1.187	0.725	68	-5.181	-1.453	42	-8.538	-9.68	47.196	1.672	-1.697	47	6.76	6.182
40.578	0.024	-2.491	51.614	6.985	6.997	50	-0.977	-2.662	57	-2.973	1.275	49.381	1.94	-0.635	44	-3.088	-5.342
41.843	-1.002	-3.227	52.726	4.425	4.692	72	-8.542	-3.611	50	-0.285	0.652	56.146	-1.097	-1.214	45	-3.406	-5.101
39.461	-1.575	-4.346	53.758	8.947	9.45	61	-4.013	-2.39	54	-3.356	-1.602	53.959	8.551	7.64	32	13.02	4.065
44.044	-7.722	-9.443	54.779	8.702	9.439	51	3.561	2.177	45	6.956	6.816	49.507	12.12	9.591	54	-1.323	2.007
61.673	1.749	4.064	55.907	7.971	8.966	73	-13.646	-8.414	45	1.117	1.531	50.848	17.555	15.514	39	0.889	-4.157
57.799	0.98	2.408	45.385	-3.494	-4.908	77	-1.83	4.605	35	6.101	0.721	51.979	13.917	12.286	46	4.366	3.229
60.077	2.949	4.899	65.52	-4.46	-1.264	56	-0.304	-0.185	49	1.808	1.416	53.02	17.674	16.421	38	4.973	-0.631
46.683	-0.755	-1.872	58.242	-1.082	0.447	59	-4.551	-3.53	51	-4.616	-2.641	50.306	0.969	-1.269	28	7.166	-4.023
47.661	1.458	0.565	59.239	-7.682	-5.924	58	-5.111	-4.39	38	3.926	0.382	52.209	-4.339	-5.886	42	-0.037	-3.408
48.676	2.372	1.712	61.268	-0.474	1.748	60	-3.857	-2.535	86	-42.09	-22.37	47.656	-5.887	-9.089	25	7.995	-4.869
49.692	0.647	0.219	62.281	-6.357	-3.903	84	-15.971	-7.431	47	-3.318	-2.069	48.661	-6.842	-9.679	45	2.378	0.682
50.708	0.302	0.107	63.398	-7.57	-4.861	60	-8.397	-7.075	49	-4.432	-2.629	49.833	-8.749	-11.16	59	-7.641	-1.519
62.757	-7.392	-4.829	64.49	-7.441	-4.481	45	-0.524	-3.713	58	3.163	8.038	50.941	-9.202	-11.209	47	-1.075	-1.653
63.773	-0.758	2.037	65.52	-4.452	-1.256	50	-1.31	-2.996	37	10.94	7.881	46.873	-1.394	-4.88	34	14.23	6.392
65.796	-7.336	-4.077	67.685	-3.48	0.212	59	9.462	10.483	40	-0.597	-3.334	74.956	-2.601	4.117	37	5.849	-0.314
66.801	-5.993	-2.504	70.352	-5.434	-1.132	65	-4.159	-1.333	34	4.448	0.005	40.255	2.507	-3.384	32	6.78	-2.175
55.014	4.547	5.337	71.483	-9.55	-4.99	48	2.62	0.333	47	2.362	2.113	64.075	2.477	5.242	37	8.714	2.551
56.03	-2.236	-1.213	46.133	0.691	-0.552	50	1.584	-0.102	69	-8.687	1.515	74.08	-8.483	-2.083	47	-3.344	-3.922
37.851	0.096	-3.043	48.252	-0.001	-0.759	67	-11.116	-7.689	42	4.076	1.044	75.095	-7.631	-0.862	39	6.417	1.371
39.228	-1.147	-3.971	49.309	3.337	2.821	46	-0.231	-3.12	60	-3.008	2.243	76.095	-11.055	-3.923	49	-1.436	-0.898
40.359	0.322	-2.243	40.865	1.852	-0.597	57	-3.917	-3.498	40	1.137	-2.262	77.108	-17.244	-9.743	44	8.568	6.314
41.372	-0.77	-3.103	40.865	1.88	-0.569	57	11.418	11.838	34	0.478	-2.835	51.563	-1.051	-2.833	33	10.799	2.402
42.524	2.09	0.021	42.856	-2.989	-4.983	48	-2.127	-4.414	44	-1.012	-3.185	67.186	-3.432	0.463	34	13.811	5.973
67.825	-2.432	1.291	46.119	-1.435	-2.681	53	-2.283	-3.066	52	5.617	6.997	68.297	-4.055	0.244	59	-11.217	-5.094
70.051	-7.395	-3.162	86.527	-20.872	-12.867	55	1.195	1.013	50	-2.25	-0.955	69.307	-6.477	-1.811	48	3.239	3.219
71.124	-0.714	3.765	37.889	5.757	2.626	76	-16.329	-10.195	44	-4.382	-6.063	70.435	-8.836	-3.76	58	-14.55	-8.986
72.156	-3.649	1.067	38.886	12.871	9.969	60	1.356	2.678	57	-0.904	4.351	59.434	-10.139	-9.061	46	5.368	4.231
37.498	6.323	3.103	40.033	5.878	3.239	73	-14.263	-9.031	47	0.202	-0.908	62.991	-9.592	-7.222	37	6.824	0.661
38.533	6.277	3.293	40.953	8.246	5.817	64	-6.898	-4.373	45	2.983	3.533	80.139	-5.541	3.061	44	10.348	8.094
39.548	4.049	1.298	42.163	10.636	8.483	75	-12.811	-6.978	34	10.027	3.767	51.032	0.712	-1.263	43	2.197	-0.615
40.567	3.828	1.311	44.197	11.081	9.395	64	-3.474	-0.949	41	2.59	-0.638	53.159	-1.473	-2.675	39	1.193	-3.853
53.541	1.759	2.212	35.97	0.481	-3.089	71	-0.68	3.95	46	1.67	0.413	62.676	1.479	3.736	59	-1.232	4.891
54.461	0.747	1.41	37.142	5.944	2.642	54	-2.816	-3.298	60	-6.213	-0.513	66.11	-4.105	-0.601	46	2.127	0.99
55.461	1.893	2.786	59.436	-0.489	1.313	64	-3.302	-0.777	36	5.63	1.454	64.396	0.564	3.446	51	-6.462	-4.806
56.457	0.43	1.551	64.871	-1.292	1.755	50	-6.304	-7.989	55	-2.104	1.623	65.406	-0.612	2.636	58	-4.036	1.528
57.421	1.239	2.581	65.886	-1.605	1.674	69	-2.645	1.384	58	-3.586	1.874	66.613	4.745	8.433	39	-2.052	-7.098
64.624	-11.241	-8.25	66.921	-1.433	2.083	63	-9.341	-7.116	47	-4.752	-4.287	62.167	-5.86	-3.788	40	-2.109	-6.596
65.643	-12.786	-9.562	67.567	-5.182	-1.517	67	-5.38	-1.953	39	4.737	0.815	34.229	8.258	0.177	37	-0.828	-6.991
66.642	-11.931	-8.478	47.847	6.451	5.601	46	2.43	-0.458	39	-1.484	-5.345	53	3.398	2.139	64	2.914	11.829
67.65	-16.164	-12.48	49.925	3.104	2.729	55	-5.616	-5.797	32	13.544	6.836	54.268	-2.998	-3.797	46	8.198	7.061
41.673	1.567	-0.698	51.075	4.271	4.159	50	-0.06	-1.745	46	-3.106	-5.077	55.27	-3.339	-3.774	49	5.746	6.285
42.689	2.634	0.602	52.09	3.22	3.341	67	-11.813	-8.386	68	-7.076	0.867	56.305	-3.393	-3.452	35	7.626	0.347
43.685	0.397	-1.407	53.106	3.223	3.577	82	-8.809	-0.87	39	-0.952	3.456	57.313	-3.328	-3.02	23	11.906	-2.075
44.701	0.745	-0.826	55.31	3.594	4.452	67	-9.085	-5.658	46	1.192	2.454	58.441	-3.66	-2.943	52	-0.338	1.876
45.355	4.674	3.253	46.861	-1.926	-3.002	64	-8.596	-6.071	46	1.466	0.117	59.67	-3.136	-1.972	56	-6.891	-2.443
58.207	7.054	8.576	47.858	-4.205	-5.053	44	6.687	3.197	55	-0.602	4.164	60.697	-2.267	-0.73	48	-4.973	-4.993
59.326	3.652	5.429	48.835	-8.092	-8.716	50	-7.832	-9.518	57	-3.242	0.165	44.762	-3.017	-7.27	49	-4.849	-4.311
60.331	-2.044	-0.036	49.889	-8.052	-8.435	66	-7.783	-4.656	37	6.368	1.742	46.049	-0.627	-4.412	46	4.354	3.217
59.644	2.161	4.011	50.828	-6.615	-6.783	58	-3.179	-2.458	45	1.02	-0.557	47.193	3.269	-0.101	36	8.051	1.33
[truncated: 58,033 more rows]

## Sheet: Fig.6
Fig6.A-B																										Fig.6C
[truncated: 58,434 more rows]

## Sheet: Fig.7
		Risk prediction
[truncated: 39 more rows]

## Sheet: Tab.3
	Model 1 (Unadj. )	Model 2 (CA-ACR-adj. )	Model 3 (RF-adj. )
[truncated: 7 more rows]

[truncated: 8 more sheets: Fig.S3, Fig.S4, Fig.S5, Fig.S6, Fig.S7, Fig.S8, Fig.S11, Fig.S13]
